# Supplementary material for: ﻿Nineteen new species of Desmopachria Babington, 1841 (Coleoptera, Adephaga, Dytiscidae, Hydroporinae, Hyphydrini) with notes on the taxonomy of the genus
Source: Zookeys. 2022 Dec 16;1136:1–56. doi: 10.3897/zookeys.1136.72744 (PMC9836737; doi:10.3897/zookeys.1136.72744)
Supplement: XML Treatment for Desmopachria lineata [file zookeys.1136.72744-treatment2.xml]

<!DOCTYPE tp:taxon-treatment
  PUBLIC "-//TaxonX//DTD Taxonomic Treatment Publishing DTD v0 20100105//EN" "tax-treatment-NSO.dtd">
<tp:taxon-treatment xmlns:tp="http://www.plazi.org/taxpub"><tp:treatment-meta><kwd-group><label>Taxon classification</label><kwd>
                <named-content content-type="kingdom">Animalia</named-content>
              </kwd><kwd>
                <named-content content-type="order">Coleoptera</named-content>
              </kwd><kwd>
                <named-content content-type="family">Dytiscidae</named-content>
              </kwd></kwd-group><mixed-citation publication-type="journal"><person-group><name><surname>Miller</surname><given-names>Kelly B.</given-names></name></person-group><article-title>﻿Nineteen new species of <italic><tp:taxon-name><tp:taxon-name-part taxon-name-part-type="genus" reg="Desmopachria">Desmopachria</tp:taxon-name-part></tp:taxon-name></italic> Babington, 1841 (<tp:taxon-name><tp:taxon-name-part taxon-name-part-type="order">Coleoptera</tp:taxon-name-part></tp:taxon-name>, <tp:taxon-name><tp:taxon-name-part taxon-name-part-type="suborder">Adephaga</tp:taxon-name-part></tp:taxon-name>, <tp:taxon-name><tp:taxon-name-part taxon-name-part-type="family">Dytiscidae</tp:taxon-name-part></tp:taxon-name>, <tp:taxon-name><tp:taxon-name-part taxon-name-part-type="subfamily">Hydroporinae</tp:taxon-name-part></tp:taxon-name>, <tp:taxon-name><tp:taxon-name-part taxon-name-part-type="tribe">Hyphydrini</tp:taxon-name-part></tp:taxon-name>) with notes on the taxonomy of the genus</article-title><source>Zookeys</source><day>16</day><month>12</month><year>2022</year><volume>1136</volume><fpage>1</fpage><lpage>56</lpage><pub-id pub-id-type="doi">10.3897/zookeys.1136.72744</pub-id></mixed-citation></tp:treatment-meta><tp:nomenclature><label>﻿</label><tp:taxon-name>
              <object-id xmlns:xlink="http://www.w3.org/1999/xlink" content-type="arpha" xlink:type="simple">3B7D6CEE-0A68-53B3-81D1-CCEA2DE9FE2A</object-id>
              <tp:taxon-name-part taxon-name-part-type="genus" reg="Desmopachria">Desmopachria</tp:taxon-name-part>
              <tp:taxon-name-part taxon-name-part-type="species" reg="lineata">lineata</tp:taxon-name-part>
              <object-id xmlns:xlink="http://www.w3.org/1999/xlink" content-type="zoobank" xlink:type="simple">http://zoobank.org/4B826E7E-1D9E-49C4-BEA3-42D3BA92962E</object-id>
            </tp:taxon-name><tp:taxon-status xmlns:xlink="http://www.w3.org/1999/xlink" xlink:type="simple">sp. nov.</tp:taxon-status><xref ref-type="fig" rid="F1">Figures 3</xref><xref ref-type="fig" rid="F1">, 4</xref><xref ref-type="fig" rid="F7">, 76</xref></tp:nomenclature><tp:treatment-sec sec-type="type locality" id="SECID0EDMAG"><title>Type locality.</title><p>Venezuela, Amazonas State, near Iboruwa, “Tobogancito,” <named-content xmlns:xlink="http://www.w3.org/1999/xlink" content-type="dwc:verbatimCoordinates" xlink:type="simple"><named-content content-type="geo-json" specific-use="{&#34;type&#34;:&#34;Point&#34;,&#34;coordinates&#34;:[-67.438550,5.806900]}" id="NCID0EMMAG" xlink:type="simple">5°48.414'N, 67°26.313'W</named-content></named-content>.</p></tp:treatment-sec><tp:treatment-sec sec-type="diagnosis" id="SECID0ERMAG"><title>Diagnosis.</title><p>This species is distinct in having coarse punctation on the pronotum and elytron with many punctures on the elytron arranged in distinctive longitudinal linear series, often confluent such that linear grooves are formed (Fig. <xref ref-type="fig" rid="F1">3</xref>). The male genitalia are distinctive with the median lobe shorter than half the length of the lateral lobes, broad and apically truncate and the lateral lobes elongate, apically somewhat expanded and with a dense series of elongate setae on the apicomedial surface (Fig. <xref ref-type="fig" rid="F1">4</xref>). Specimens are rather large for <italic><tp:taxon-name><tp:taxon-name-part taxon-name-part-type="genus" reg="Desmopachria">Desmopachria</tp:taxon-name-part></tp:taxon-name></italic> (<abbrev xmlns:xlink="http://www.w3.org/1999/xlink" xlink:title="total length" id="ABBRID0EGNAG" xlink:type="simple">TL</abbrev> = 2.6–2.8 mm). This species is similar to members of the <italic><tp:taxon-name><tp:taxon-name-part taxon-name-part-type="genus" reg="Desmopachria">Desmopachria</tp:taxon-name-part><tp:taxon-name-part taxon-name-part-type="species" reg="portmanni">portmanni</tp:taxon-name-part></tp:taxon-name></italic> group, especially <italic><tp:taxon-name><tp:taxon-name-part taxon-name-part-type="genus" reg="Desmopachria">Desmopachria</tp:taxon-name-part><tp:taxon-name-part taxon-name-part-type="species" reg="grammosticta">grammosticta</tp:taxon-name-part></tp:taxon-name></italic> Braga &amp; Ferreira‑Jr., which also has linear series of elytral punctures. However, <italic><tp:taxon-name><tp:taxon-name-part taxon-name-part-type="genus" reg="Desmopachria">Desmopachria</tp:taxon-name-part><tp:taxon-name-part taxon-name-part-type="species" reg="lineata">lineata</tp:taxon-name-part></tp:taxon-name></italic> does not have the characteristic sexually dimorphic prosternal process of the <italic><tp:taxon-name><tp:taxon-name-part taxon-name-part-type="genus" reg="Desmopachria">Desmopachria</tp:taxon-name-part><tp:taxon-name-part taxon-name-part-type="species" reg="portmanni">portmanni</tp:taxon-name-part></tp:taxon-name></italic> species-group (including <italic><tp:taxon-name><tp:taxon-name-part taxon-name-part-type="genus" reg="Desmopachria">Desmopachria</tp:taxon-name-part><tp:taxon-name-part taxon-name-part-type="species" reg="grammosticta">grammosticta</tp:taxon-name-part></tp:taxon-name></italic>). The prosternal process in males of <italic><tp:taxon-name><tp:taxon-name-part taxon-name-part-type="genus" reg="Desmopachria">Desmopachria</tp:taxon-name-part><tp:taxon-name-part taxon-name-part-type="species" reg="lineata">lineata</tp:taxon-name-part></tp:taxon-name></italic> is not bifurcate with a medial pit, instead it is similar to the process in females. This is an unusual species in that it appears phonetically similar to members of the <italic><tp:taxon-name><tp:taxon-name-part taxon-name-part-type="genus" reg="Desmopachria">Desmopachria</tp:taxon-name-part><tp:taxon-name-part taxon-name-part-type="species" reg="portmanni">portmanni</tp:taxon-name-part></tp:taxon-name></italic> group, but it lacks the bifid male prosternal process. It is certainly possible that the character states and relationships among these taxa is more complicated than currently understood. It seems clear that investigation of the utility and diversity of these and other characters among this group of <italic><tp:taxon-name><tp:taxon-name-part taxon-name-part-type="genus" reg="Desmopachria">Desmopachria</tp:taxon-name-part></tp:taxon-name></italic> should be investigated in the future.</p></tp:treatment-sec><tp:treatment-sec sec-type="description" id="SECID0E5PAG"><title>Description.</title><p><bold><italic>Measurements.</italic></bold><abbrev xmlns:xlink="http://www.w3.org/1999/xlink" xlink:title="total length" id="ABBRID0EJQAG" xlink:type="simple">TL</abbrev> = 2.6–2.8 mm, <abbrev xmlns:xlink="http://www.w3.org/1999/xlink" xlink:title="greatest width across elytra" id="ABBRID0ENQAG" xlink:type="simple">GW</abbrev> = 1.9–2.0 mm, <abbrev xmlns:xlink="http://www.w3.org/1999/xlink" xlink:title="greatest width of pronotum" id="ABBRID0ERQAG" xlink:type="simple">PW</abbrev> = 1.4–1.5 mm, <abbrev xmlns:xlink="http://www.w3.org/1999/xlink" xlink:title="greatest width of head" id="ABBRID0EVQAG" xlink:type="simple">HW</abbrev> = 1.0 mm, <abbrev xmlns:xlink="http://www.w3.org/1999/xlink" xlink:title="distance between eyes" id="ABBRID0EZQAG" xlink:type="simple">EW</abbrev> = 0.5–0.6 mm, <abbrev xmlns:xlink="http://www.w3.org/1999/xlink" xlink:title="total length" id="ABBRID0E4QAG" xlink:type="simple">TL</abbrev>/<abbrev xmlns:xlink="http://www.w3.org/1999/xlink" xlink:title="greatest width across elytra" id="ABBRID0EBRAG" xlink:type="simple">GW</abbrev> = 1.4, <abbrev xmlns:xlink="http://www.w3.org/1999/xlink" xlink:title="greatest width of head" id="ABBRID0EFRAG" xlink:type="simple">HW</abbrev>/<abbrev xmlns:xlink="http://www.w3.org/1999/xlink" xlink:title="distance between eyes" id="ABBRID0EJRAG" xlink:type="simple">EW</abbrev> = 1.8. Body large for genus, very broad, rounded, laterally broadly curved, lateral margins slightly continuous between pronotum and elytron, body broadest across elytra anterior at ca. midlength of body (Fig. <xref ref-type="fig" rid="F1">3</xref>).</p><p><bold><italic>Coloration.</italic></bold> Dorsal surface of head, pronotum and elytron red brown, moderately uniform in color throughout. Head appendages, pro- and mesothoracic legs and ventral surfaces of head and prothorax orange; other ventral surfaces red.</p><p><bold><italic>Sculpture and structure.</italic></bold> Head broad, anteriorly produced in rounded lobe; anterior margin of clypeus curved, flattened, margined with conspicuous, continuous flattened bead; surface of head shiny, finely but distinctly punctate over entire surface; eyes moderately large (<abbrev xmlns:xlink="http://www.w3.org/1999/xlink" xlink:title="greatest width of head" id="ABBRID0E6RAG" xlink:type="simple">HW</abbrev>/<abbrev xmlns:xlink="http://www.w3.org/1999/xlink" xlink:title="distance between eyes" id="ABBRID0EDSAG" xlink:type="simple">EW</abbrev> = 1.8); antennae short, scape and pedicel relatively large and rounded, flagellomere III long and slender, apically expanded, antennomeres IV-X short and broad, lobed at anterodorsal angle, antennomere XI elongate, apically pointed. Pronotum very short, lateral margins short, broadly curved, more so anteriorly, with continuous narrow bead; surface shiny, coarsely punctate medially and along most of anterior margin, less punctate lateromedially, punctures irregular, some confluent. Elytron moderately broad, laterally broadly curved; surface shiny, more coarsely punctate than pronotum, punctation distinctive and prominent, irregular, many punctures confluent forming distinctive longitudinal lines and grooves. Prosternum extremely short, longitudinally compressed, medially slightly carinate; prosternal process slender anteriorly, with distinctive, low medial tubercle, apical portion broad basally with broad basal U-shaped region and concave slender apical process emerging from between branches of U, apically narrowly rounded. Metaventrite broad and evenly convex medially, surface shiny, coarsely punctate, punctures forming longitudinal, linear series; metaventrite wings extremely slender. Metacoxa with medial portion short, &lt; 1/3 length of metaventrite medially, metacoxal lines slightly divergent anteriorly; lateral portion of metacoxa extremely large, anteriorly strongly expanded; surface shiny, evenly and coarsely punctate. Metatrochanter large, subequal to length of ventral margin of metafemur; legs otherwise not noticeably modified. Abdomen with surfaces shiny and smooth, most of surface coarsely punctate.</p><p><bold><italic>Male genitalia.</italic></bold> Male median lobe in dorsal aspect short and broad, &lt; 1/2 length of lateral lobe, apex slightly broadened, apically truncate with rounded lateral margins, medially very finely emarginate, (Fig. <xref ref-type="fig" rid="F1">4</xref>). Lateral lobe in dorsal aspect slender, elongate, evenly expanded apically and broadly curved mediad, apicomedial surface with dense, long setae (Fig. <xref ref-type="fig" rid="F1">4</xref>).</p><p><bold><italic>Sexual dimorphism.</italic></bold> No obvious sexual dimorphic features were discovered.</p><p><bold><italic>Variation.</italic></bold> There is some degree of variation in the punctation on the pronotum, elytron and ventral surfaces from specimen to specimen with some with punctures coarser, more confluent, with more strongly marked linear series. But in all cases, some degree of coarse linear series is present on the elytra and punctation is coarse overall compared with most other species in the genus.</p></tp:treatment-sec><tp:treatment-sec sec-type="etymology" id="SECID0EETAG"><title>Etymology.</title><p>This species is named <italic><tp:taxon-name><tp:taxon-name-part taxon-name-part-type="genus" reg="Desmopachria"/><tp:taxon-name-part taxon-name-part-type="species" reg="lineata">lineata</tp:taxon-name-part></tp:taxon-name></italic>, Latin for lined, for the distinctive linear series of punctures on the disc of the elytron (Fig. <xref ref-type="fig" rid="F1">3</xref>).</p></tp:treatment-sec><tp:treatment-sec sec-type="distribution" id="SECID0EYTAG"><title>Distribution.</title><p>This species is known from Amazonas and Bolivar States, Venezuela, and (Fig. <xref ref-type="fig" rid="F7">76</xref>).</p></tp:treatment-sec><tp:treatment-sec sec-type="type material" id="SECID0ECUAG"><title>Type material.</title><p>Holotype in <named-content xmlns:xlink="http://www.w3.org/1999/xlink" content-type="dwc:institutional_code" xlink:title="Museo del Instituto de Zoología Agrícola Francisco Fernández Yépez, Universidad Central de Venezuela, Maracay, Venezuela" xlink:href="http://grbio.org/institution/universidad-central-de-venezuela" xlink:type="simple">MIZA</named-content>, male labeled, “VENEZUELA: Amazonas State <named-content xmlns:xlink="http://www.w3.org/1999/xlink" content-type="dwc:verbatimCoordinates" xlink:type="simple"><named-content content-type="geo-json" specific-use="{&#34;type&#34;:&#34;Point&#34;,&#34;coordinates&#34;:[-67.438550,5.806900]}" id="NCID0ETUAG" xlink:type="simple">5°48.414'N, 67°26.313'W</named-content></named-content>, 80m nr. Iboruwa: “Tobogancito” 13.ii.2009; leg. K.B. Miller VZ09-0113-02E; leaf-choked detrital pools in forest/ SEMC0858759 KUNHM-ENT/ HOLOTYPE <italic><tp:taxon-name><tp:taxon-name-part taxon-name-part-type="genus" reg="Desmopachria">Desmopachria</tp:taxon-name-part><tp:taxon-name-part taxon-name-part-type="species" reg="lineata">lineata</tp:taxon-name-part></tp:taxon-name></italic> Miller, 2021 [red label with black line border].” Paratypes, 2 in <named-content xmlns:xlink="http://www.w3.org/1999/xlink" content-type="dwc:institutional_code" xlink:title="University of Kansas Natural History Museum, University of Kansas, Lawrence, Kansas, USA" xlink:href="http://grbio.org/institution/university-kansas-biodiversity-institute" xlink:type="simple">SEMC</named-content> labeled, “VENEZUELA: Bolivar State <named-content xmlns:xlink="http://www.w3.org/1999/xlink" content-type="dwc:verbatimCoordinates" xlink:type="simple"><named-content content-type="geo-json" specific-use="{&#34;type&#34;:&#34;Point&#34;,&#34;coordinates&#34;:[-61.581733,4.479700]}" id="NCID0EOVAG" xlink:type="simple">4°28.782'N, 61°34.904'W</named-content></named-content>, 853m 1 km E. Pauji, trib. Of Rio Pauji 16.vii.2010;leg Short, Tellez, Arias along stream; VZ10-0716-01A/…” with barcode labels SEMC0906695 and SEMC0906722.</p></tp:treatment-sec><tp:treatment-sec><!--Section generated to contain objects referenced in tp:taxon-treatment.--><fig id="F1" position="float" orientation="portrait"><object-id xmlns:xlink="http://www.w3.org/1999/xlink" content-type="doi" xlink:type="simple">10.3897/zookeys.1136.72744.figures1-12</object-id><object-id xmlns:xlink="http://www.w3.org/1999/xlink" content-type="arpha" xlink:type="simple">9CB54DFC-0FC2-51CC-BDCC-EFDFFF817DC7</object-id><label>Figures 1–12.</label><caption><p><italic><tp:taxon-name><tp:taxon-name-part taxon-name-part-type="genus" reg="Desmopachria">Desmopachria</tp:taxon-name-part></tp:taxon-name></italic> species. (<bold>1, 2</bold>) <italic><tp:taxon-name><tp:taxon-name-part taxon-name-part-type="genus" reg="Desmopachria">Desmopachria</tp:taxon-name-part><tp:taxon-name-part taxon-name-part-type="species" reg="divergens">divergens</tp:taxon-name-part></tp:taxon-name></italic><bold>1</bold> habitus <bold>2</bold> male genitalia, ventral aspect. (<bold>3,4</bold>) <italic><tp:taxon-name><tp:taxon-name-part taxon-name-part-type="genus" reg="Desmopachria">Desmopachria</tp:taxon-name-part><tp:taxon-name-part taxon-name-part-type="species" reg="lineata">lineata</tp:taxon-name-part></tp:taxon-name></italic><bold>1</bold> habitus <bold>2</bold> male genitalia ventral aspect (<bold>5–8</bold>) <italic><tp:taxon-name><tp:taxon-name-part taxon-name-part-type="genus" reg="Desmopachria">Desmopachria</tp:taxon-name-part><tp:taxon-name-part taxon-name-part-type="species" reg="surinamensis">surinamensis</tp:taxon-name-part></tp:taxon-name></italic><bold>5</bold> habitus <bold>6–8</bold> male genitalia <bold>6</bold> median lobe, right lateral aspect <bold>7</bold> median lobe, ventral aspect <bold>8</bold> right lateral lobe, right lateral aspect (<bold>9–12</bold>) <italic><tp:taxon-name><tp:taxon-name-part taxon-name-part-type="genus" reg="Desmopachria">Desmopachria</tp:taxon-name-part><tp:taxon-name-part taxon-name-part-type="species" reg="tenua">tenua</tp:taxon-name-part></tp:taxon-name></italic><bold>9</bold> habitus <bold>10</bold> median lobe, right lateral aspect <bold>11</bold> median lobe and right lateral lobe, ventral aspect; <bold>12</bold> right lateral lobe, right lateral aspect. Scale bars: 1.0 mm for habitus drawings.</p></caption><graphic xmlns:xlink="http://www.w3.org/1999/xlink" xlink:href="zookeys-1136-001_article-72744__-g001.jpg" position="float" orientation="portrait" xlink:type="simple" id="oo_782453.jpg"><uri content-type="original_file" xlink:type="simple">https://binary.pensoft.net/fig/782453</uri></graphic></fig><fig id="F7" position="float" orientation="portrait"><object-id xmlns:xlink="http://www.w3.org/1999/xlink" content-type="doi" xlink:type="simple">10.3897/zookeys.1136.72744.figures76-77</object-id><object-id xmlns:xlink="http://www.w3.org/1999/xlink" content-type="arpha" xlink:type="simple">C3FDF2F4-2394-54E8-8BC6-71FB37C9CE47</object-id><label>Figures 76, 77.</label><caption><p><italic><tp:taxon-name><tp:taxon-name-part taxon-name-part-type="genus" reg="Desmopachria">Desmopachria</tp:taxon-name-part></tp:taxon-name></italic> species distributions. <bold>76</bold> ungrouped <italic><tp:taxon-name><tp:taxon-name-part taxon-name-part-type="genus" reg="Desmopachria">Desmopachria</tp:taxon-name-part></tp:taxon-name></italic> species <bold>77</bold><italic><tp:taxon-name><tp:taxon-name-part taxon-name-part-type="genus" reg="Desmopachria">Desmopachria</tp:taxon-name-part><tp:taxon-name-part taxon-name-part-type="species" reg="apicodente">apicodente</tp:taxon-name-part></tp:taxon-name></italic> species group.</p></caption><graphic xmlns:xlink="http://www.w3.org/1999/xlink" xlink:href="zookeys-1136-001_article-72744__-g007.jpg" position="float" orientation="portrait" xlink:type="simple" id="oo_782459.jpg"><uri content-type="original_file" xlink:type="simple">https://binary.pensoft.net/fig/782459</uri></graphic></fig></tp:treatment-sec></tp:taxon-treatment>
