# Supplementary material for: ﻿Nineteen new species of Desmopachria Babington, 1841 (Coleoptera, Adephaga, Dytiscidae, Hydroporinae, Hyphydrini) with notes on the taxonomy of the genus
Source: Zookeys. 2022 Dec 16;1136:1–56. doi: 10.3897/zookeys.1136.72744 (PMC9836737; doi:10.3897/zookeys.1136.72744)
Supplement: XML Treatment for Desmopachria tenua [file zookeys.1136.72744-treatment4.xml]

<!DOCTYPE tp:taxon-treatment
  PUBLIC "-//TaxonX//DTD Taxonomic Treatment Publishing DTD v0 20100105//EN" "tax-treatment-NSO.dtd">
<tp:taxon-treatment xmlns:tp="http://www.plazi.org/taxpub"><tp:treatment-meta><kwd-group><label>Taxon classification</label><kwd>
                <named-content content-type="kingdom">Animalia</named-content>
              </kwd><kwd>
                <named-content content-type="order">Coleoptera</named-content>
              </kwd><kwd>
                <named-content content-type="family">Dytiscidae</named-content>
              </kwd></kwd-group><mixed-citation publication-type="journal"><person-group><name><surname>Miller</surname><given-names>Kelly B.</given-names></name></person-group><article-title>﻿Nineteen new species of <italic><tp:taxon-name><tp:taxon-name-part taxon-name-part-type="genus" reg="Desmopachria">Desmopachria</tp:taxon-name-part></tp:taxon-name></italic> Babington, 1841 (<tp:taxon-name><tp:taxon-name-part taxon-name-part-type="order">Coleoptera</tp:taxon-name-part></tp:taxon-name>, <tp:taxon-name><tp:taxon-name-part taxon-name-part-type="suborder">Adephaga</tp:taxon-name-part></tp:taxon-name>, <tp:taxon-name><tp:taxon-name-part taxon-name-part-type="family">Dytiscidae</tp:taxon-name-part></tp:taxon-name>, <tp:taxon-name><tp:taxon-name-part taxon-name-part-type="subfamily">Hydroporinae</tp:taxon-name-part></tp:taxon-name>, <tp:taxon-name><tp:taxon-name-part taxon-name-part-type="tribe">Hyphydrini</tp:taxon-name-part></tp:taxon-name>) with notes on the taxonomy of the genus</article-title><source>Zookeys</source><day>16</day><month>12</month><year>2022</year><volume>1136</volume><fpage>1</fpage><lpage>56</lpage><pub-id pub-id-type="doi">10.3897/zookeys.1136.72744</pub-id></mixed-citation></tp:treatment-meta><tp:nomenclature><label>﻿</label><tp:taxon-name>
              <object-id xmlns:xlink="http://www.w3.org/1999/xlink" content-type="arpha" xlink:type="simple">7F599838-F0CC-516B-818C-89232B620FAA</object-id>
              <tp:taxon-name-part taxon-name-part-type="genus" reg="Desmopachria">Desmopachria</tp:taxon-name-part>
              <tp:taxon-name-part taxon-name-part-type="species" reg="tenua">tenua</tp:taxon-name-part>
              <object-id xmlns:xlink="http://www.w3.org/1999/xlink" content-type="zoobank" xlink:type="simple">http://zoobank.org/EE94A378-D23A-420A-AE21-5C5D23E38846</object-id>
            </tp:taxon-name><tp:taxon-status xmlns:xlink="http://www.w3.org/1999/xlink" xlink:type="simple">sp. nov.</tp:taxon-status><xref ref-type="fig" rid="F1">Figures 9–12</xref><xref ref-type="fig" rid="F7">, 76</xref></tp:nomenclature><tp:treatment-sec sec-type="type locality" id="SECID0EFBBG"><title>Type locality.</title><p>Guyana, Region IX, Parabara, trail to mines, <named-content xmlns:xlink="http://www.w3.org/1999/xlink" content-type="dwc:verbatimCoordinates" xlink:type="simple"><named-content content-type="geo-json" specific-use="{&#34;type&#34;:&#34;Point&#34;,&#34;coordinates&#34;:[-59.236233,2.084917]}" id="NCID0EOBBG" xlink:type="simple">2°05.095'N 59°14.174"W</named-content></named-content>.</p></tp:treatment-sec><tp:treatment-sec sec-type="diagnosis" id="SECID0ETBBG"><title>Diagnosis.</title><p>This species has a distinctive dorsal maculate color pattern (Fig. <xref ref-type="fig" rid="F1">9</xref>). Also, the male median lobe in lateral aspect is extremely slender (Fig. <xref ref-type="fig" rid="F1">10</xref>). The lateral lobes are moderately broad and twisted with the apical portion leaf-like (Figs <xref ref-type="fig" rid="F1">11</xref>, <xref ref-type="fig" rid="F1">12</xref>). The species does not fit into any of the recognized groups of <italic><tp:taxon-name><tp:taxon-name-part taxon-name-part-type="genus" reg="Desmopachria">Desmopachria</tp:taxon-name-part></tp:taxon-name></italic>, and it is not especially similar to any others in the “ungrouped” species.</p></tp:treatment-sec><tp:treatment-sec sec-type="description" id="SECID0EQCBG"><title>Description.</title><p><bold><italic>Measurements.</italic></bold><abbrev xmlns:xlink="http://www.w3.org/1999/xlink" xlink:title="total length" id="ABBRID0E2CBG" xlink:type="simple">TL</abbrev> = 1.5 mm, <abbrev xmlns:xlink="http://www.w3.org/1999/xlink" xlink:title="greatest width across elytra" id="ABBRID0E6CBG" xlink:type="simple">GW</abbrev> = 1.0 mm, <abbrev xmlns:xlink="http://www.w3.org/1999/xlink" xlink:title="greatest width of pronotum" id="ABBRID0EDDBG" xlink:type="simple">PW</abbrev> = 0.7 mm, <abbrev xmlns:xlink="http://www.w3.org/1999/xlink" xlink:title="greatest width of head" id="ABBRID0EHDBG" xlink:type="simple">HW</abbrev> = 0.5 mm, <abbrev xmlns:xlink="http://www.w3.org/1999/xlink" xlink:title="distance between eyes" id="ABBRID0ELDBG" xlink:type="simple">EW</abbrev> = 0.2 mm, <abbrev xmlns:xlink="http://www.w3.org/1999/xlink" xlink:title="total length" id="ABBRID0EPDBG" xlink:type="simple">TL</abbrev>/<abbrev xmlns:xlink="http://www.w3.org/1999/xlink" xlink:title="greatest width across elytra" id="ABBRID0ETDBG" xlink:type="simple">GW</abbrev> = 1.6, <abbrev xmlns:xlink="http://www.w3.org/1999/xlink" xlink:title="greatest width of head" id="ABBRID0EXDBG" xlink:type="simple">HW</abbrev>/<abbrev xmlns:xlink="http://www.w3.org/1999/xlink" xlink:title="distance between eyes" id="ABBRID0E2DBG" xlink:type="simple">EW</abbrev> = 2.1. Body oval, laterally broadly curved, lateral margins slightly discontinuous between pronotum and elytron, body broadest across elytra at ~ midlength of body (Fig. <xref ref-type="fig" rid="F1">9</xref>).</p><p><bold><italic>Coloration</italic></bold> (Fig. <xref ref-type="fig" rid="F1">9</xref>). Dorsal surface of head and pronotum pale orange; elytron orange-brown with pale orange maculae at humeral angle, anterobasally, subbasally near humeral angle, medially, along mediolateral margin, subapically along margin and at apex. Head appendages, pro- and mesothoracic legs and ventral surfaces of prothorax pale orange, maculae relatively well defined and variously confluent (Fig. <xref ref-type="fig" rid="F1">9</xref>); other ventral surfaces orange-brown.</p><p><bold><italic>Sculpture and structure.</italic></bold> Head broad, anteriorly produced, rounded; anterior margin of clypeus curved, flattened, margined with conspicuous, continuous narrow bead; surface of head shiny, very finely and sparsely punctate; eyes large (<abbrev xmlns:xlink="http://www.w3.org/1999/xlink" xlink:title="greatest width of head" id="ABBRID0EZEBG" xlink:type="simple">HW</abbrev>/<abbrev xmlns:xlink="http://www.w3.org/1999/xlink" xlink:title="distance between eyes" id="ABBRID0E4EBG" xlink:type="simple">EW</abbrev> = 2.1); antennae short, scape and pedicel relatively large and rounded, flagellomere III long and slender, apically expanded, antennomeres IV-X short and broad, lobed at anterodorsal angle, antennomere XI elongate, apically pointed. Pronotum short, lateral margins short, slightly curved with continuous narrow bead, slightly wider medially; surface shiny, finely, indistinctly punctate. Elytron moderately broad, laterally broadly curved; surface shiny, finely punctate throughout. Prosternum extremely short, longitudinally compressed, medially slightly carinate; prosternal process slender anteriorly, with distinctive, small medial tubercle, apically short and moderately broad, medially concave, apically pointed. Metaventrite broad and evenly smoothly convex medially, surface shiny, very finely punctate; metaventrite wings extremely slender. Metacoxa with medial portion short, &lt; 1/3 length of metaventrite medially, metacoxal lines slightly divergent anteriorly; lateral portion of metacoxa extremely large, anteriorly strongly expanded; surface shiny, extremely finely punctate. Metatrochanter large, subequal to length of ventral margin of metafemur; legs otherwise not noticeably modified. Abdomen with surfaces shiny and smooth, very finely and sparsely punctate.</p><p><bold><italic>Male genitalia.</italic></bold> Male median lobe in lateral aspect long, extremely slender, and slightly curved, slightly expanded subapically on dorsal surface, apex narrowly pointed (Fig. <xref ref-type="fig" rid="F1">10</xref>); in ventral aspect slender, lateral margins evenly, broadly curved to pointed apex (Fig. <xref ref-type="fig" rid="F1">11</xref>). Lateral lobe in lateral aspect broad, apically twisted, apex leaflike and curved dorsad, apex pointed (Figs <xref ref-type="fig" rid="F1">11</xref>, <xref ref-type="fig" rid="F1">12</xref>).</p><p><bold><italic>Sexual dimorphism and variation.</italic></bold> Two specimens were examined, a male and one other. They are not noticeably different. It is not clear if the second specimen is a male or female.</p></tp:treatment-sec><tp:treatment-sec sec-type="etymology" id="SECID0E6FBG"><title>Etymology.</title><p>This species is named <italic><tp:taxon-name><tp:taxon-name-part taxon-name-part-type="genus" reg="Desmopachria"/><tp:taxon-name-part taxon-name-part-type="species" reg="tenua">tenua</tp:taxon-name-part></tp:taxon-name></italic>, Latin for slender, for the very thin male median lobe in lateral aspect.</p></tp:treatment-sec><tp:treatment-sec sec-type="distribution" id="SECID0EPGBG"><title>Distribution.</title><p>This species is only known from the type locality in Guyana (Fig. <xref ref-type="fig" rid="F7">76</xref>).</p></tp:treatment-sec><tp:treatment-sec sec-type="type material" id="SECID0EZGBG"><title>Type material.</title><p>Holotype in <named-content xmlns:xlink="http://www.w3.org/1999/xlink" content-type="dwc:institutional_code" xlink:title="Center for Biological Diversity, University of Guyana" xlink:href="http://grbio.org/institution/university-guyana" xlink:type="simple">CSBD</named-content>, male labeled, “GUYANA: Region IX <named-content xmlns:xlink="http://www.w3.org/1999/xlink" content-type="dwc:verbatimCoordinates" xlink:type="simple"><named-content content-type="geo-json" specific-use="{&#34;type&#34;:&#34;Point&#34;,&#34;coordinates&#34;:[-59.236233,2.084917]}" id="NCID0EKHBG" xlink:type="simple">2°05.095'N,59°14.174'W</named-content></named-content>, 250m Parabara , Trail to mines detrital pools in forest leg. Short, Isaacs, Salisbury 2.xi.2013; GY13-1102-01A/ SEMC1271250 KUNHM-ENT [barcode label]/ HOLOTYPE <italic><tp:taxon-name><tp:taxon-name-part taxon-name-part-type="genus" reg="Desmopachria">Desmopachria</tp:taxon-name-part><tp:taxon-name-part taxon-name-part-type="species" reg="tenua">tenua</tp:taxon-name-part></tp:taxon-name></italic> Miller, 2021 [red label with black line border].” Paratypes, 1 in <named-content xmlns:xlink="http://www.w3.org/1999/xlink" content-type="dwc:institutional_code" xlink:title="University of Kansas Natural History Museum, University of Kansas, Lawrence, Kansas, USA" xlink:href="http://grbio.org/institution/university-kansas-biodiversity-institute" xlink:type="simple">SEMC</named-content> labeled same as holotype except “…/ SEMC1271268 KINHM-ENT [barcode label]…” and “/…PARATYPE <italic><tp:taxon-name><tp:taxon-name-part taxon-name-part-type="genus" reg="Desmopachria">Desmopachria</tp:taxon-name-part><tp:taxon-name-part taxon-name-part-type="species" reg="tenua">tenua</tp:taxon-name-part></tp:taxon-name></italic> Miller, 2021 [blue label with black line border.”</p><sec sec-type="Checklist of ungrouped Desmopachria species" id="SECID0ENIBG"><title>Checklist of ungrouped <italic><tp:taxon-name><tp:taxon-name-part taxon-name-part-type="genus" reg="Desmopachria">Desmopachria</tp:taxon-name-part></tp:taxon-name></italic> species</title><p><italic><tp:taxon-name><tp:taxon-name-part taxon-name-part-type="genus" reg="Desmopachria">Desmopachria</tp:taxon-name-part><tp:taxon-name-part taxon-name-part-type="species" reg="amrishi">amrishi</tp:taxon-name-part></tp:taxon-name></italic> Makhan, 2012 – Suriname</p><p><italic><tp:taxon-name><tp:taxon-name-part taxon-name-part-type="genus" reg="Desmopachria">Desmopachria</tp:taxon-name-part><tp:taxon-name-part taxon-name-part-type="species" reg="andreae">andreae</tp:taxon-name-part></tp:taxon-name></italic> Megna &amp; Sánchez-Fernández, 2014 – Cuba</p><p><italic><tp:taxon-name><tp:taxon-name-part taxon-name-part-type="genus" reg="Desmopachria">Desmopachria</tp:taxon-name-part><tp:taxon-name-part taxon-name-part-type="species" reg="attenuata">attenuata</tp:taxon-name-part></tp:taxon-name></italic> Régimbart, 1895 – Brazil (Braga and Ferreira-Jr. 2014)</p><p><italic><tp:taxon-name><tp:taxon-name-part taxon-name-part-type="genus" reg="Desmopachria">Desmopachria</tp:taxon-name-part><tp:taxon-name-part taxon-name-part-type="species" reg="balfourbrownei">balfourbrownei</tp:taxon-name-part></tp:taxon-name></italic> Young, 1990 – Brazil (Braga and Ferreira-Jr. 2014)</p><p><italic><tp:taxon-name><tp:taxon-name-part taxon-name-part-type="genus" reg="Desmopachria">Desmopachria</tp:taxon-name-part><tp:taxon-name-part taxon-name-part-type="species" reg="barackobamai">barackobamai</tp:taxon-name-part></tp:taxon-name></italic> Makhan, 2015 – French Guiana. Although described as being near <italic><tp:taxon-name><tp:taxon-name-part taxon-name-part-type="genus" reg="Desmopachria">Desmopachria</tp:taxon-name-part><tp:taxon-name-part taxon-name-part-type="species" reg="geijskesi">geijskesi</tp:taxon-name-part></tp:taxon-name></italic>, this species appears more likely to be in the <italic><tp:taxon-name><tp:taxon-name-part taxon-name-part-type="genus" reg="Desmopachria">Desmopachria</tp:taxon-name-part><tp:taxon-name-part taxon-name-part-type="species" reg="ubangoides">ubangoides</tp:taxon-name-part></tp:taxon-name></italic> species-group given the shape of the genitalia and the seemingly prominent male anterior clypeal margin in the illustrations provided (<xref ref-type="bibr" rid="B8">Makhan 2015</xref>: fig. 2). The description is inadequate to make a more definitive assessment, so the species is left ungrouped in <italic><tp:taxon-name><tp:taxon-name-part taxon-name-part-type="genus" reg="Desmopachria">Desmopachria</tp:taxon-name-part></tp:taxon-name></italic> (<xref ref-type="bibr" rid="B11">Miller 2001</xref>).</p><p><italic><tp:taxon-name><tp:taxon-name-part taxon-name-part-type="genus" reg="Desmopachria">Desmopachria</tp:taxon-name-part><tp:taxon-name-part taxon-name-part-type="species" reg="divergens">divergens</tp:taxon-name-part></tp:taxon-name></italic> sp. nov. – Venezuela</p><p><italic><tp:taxon-name><tp:taxon-name-part taxon-name-part-type="genus" reg="Desmopachria">Desmopachria</tp:taxon-name-part><tp:taxon-name-part taxon-name-part-type="species" reg="geijskesi">geijskesi</tp:taxon-name-part></tp:taxon-name></italic> Young, 1990 – Suriname</p><p><italic><tp:taxon-name><tp:taxon-name-part taxon-name-part-type="genus" reg="Desmopachria">Desmopachria</tp:taxon-name-part><tp:taxon-name-part taxon-name-part-type="species" reg="hylobates">hylobates</tp:taxon-name-part></tp:taxon-name></italic> Young, 1993 – Brazil</p><p><italic><tp:taxon-name><tp:taxon-name-part taxon-name-part-type="genus" reg="Desmopachria">Desmopachria</tp:taxon-name-part><tp:taxon-name-part taxon-name-part-type="species" reg="nigrocapitata">nigrocapitata</tp:taxon-name-part></tp:taxon-name></italic> Braga and Ferreira-Jr., 2010 – Brazil</p><p><italic><tp:taxon-name><tp:taxon-name-part taxon-name-part-type="genus" reg="Desmopachria">Desmopachria</tp:taxon-name-part><tp:taxon-name-part taxon-name-part-type="species" reg="lineata">lineata</tp:taxon-name-part></tp:taxon-name></italic> sp. nov. – Venezuela</p><p><italic><tp:taxon-name><tp:taxon-name-part taxon-name-part-type="genus" reg="Desmopachria">Desmopachria</tp:taxon-name-part><tp:taxon-name-part taxon-name-part-type="species" reg="paradoxa">paradoxa</tp:taxon-name-part></tp:taxon-name></italic> Zimmermann, 1923 – Brazil</p><p><italic><tp:taxon-name><tp:taxon-name-part taxon-name-part-type="genus" reg="Desmopachria">Desmopachria</tp:taxon-name-part><tp:taxon-name-part taxon-name-part-type="species" reg="rex">rex</tp:taxon-name-part></tp:taxon-name></italic> Gustafson &amp; Miller, 2012 – Venezuela</p><p><italic><tp:taxon-name><tp:taxon-name-part taxon-name-part-type="genus" reg="Desmopachria">Desmopachria</tp:taxon-name-part><tp:taxon-name-part taxon-name-part-type="species" reg="rishwani">rishwani</tp:taxon-name-part></tp:taxon-name></italic> Makhan, 2012 – Suriname</p><p><italic><tp:taxon-name><tp:taxon-name-part taxon-name-part-type="genus" reg="Desmopachria">Desmopachria</tp:taxon-name-part><tp:taxon-name-part taxon-name-part-type="species" reg="soesilae">soesilae</tp:taxon-name-part></tp:taxon-name></italic> Makhan, 2012 – Suriname</p><p><italic><tp:taxon-name><tp:taxon-name-part taxon-name-part-type="genus" reg="Desmopachria">Desmopachria</tp:taxon-name-part><tp:taxon-name-part taxon-name-part-type="species" reg="striga">striga</tp:taxon-name-part></tp:taxon-name></italic> Young, 1990 – Peru</p><p><italic><tp:taxon-name><tp:taxon-name-part taxon-name-part-type="genus" reg="Desmopachria">Desmopachria</tp:taxon-name-part><tp:taxon-name-part taxon-name-part-type="species" reg="subfasciata">subfasciata</tp:taxon-name-part></tp:taxon-name></italic> Young, 1990 – Bolivia</p><p><italic><tp:taxon-name><tp:taxon-name-part taxon-name-part-type="genus" reg="Desmopachria">Desmopachria</tp:taxon-name-part><tp:taxon-name-part taxon-name-part-type="species" reg="surinamensis">surinamensis</tp:taxon-name-part></tp:taxon-name></italic> sp. nov. – Suriname</p><p><italic><tp:taxon-name><tp:taxon-name-part taxon-name-part-type="genus" reg="Desmopachria">Desmopachria</tp:taxon-name-part><tp:taxon-name-part taxon-name-part-type="species" reg="tambopatensis">tambopatensis</tp:taxon-name-part></tp:taxon-name></italic> Miller, 2005 – Peru</p><p><italic><tp:taxon-name><tp:taxon-name-part taxon-name-part-type="genus" reg="Desmopachria">Desmopachria</tp:taxon-name-part><tp:taxon-name-part taxon-name-part-type="species" reg="taniae">taniae</tp:taxon-name-part></tp:taxon-name></italic> Miller, 1999 – Bolivia</p><p><italic><tp:taxon-name><tp:taxon-name-part taxon-name-part-type="genus" reg="Desmopachria">Desmopachria</tp:taxon-name-part><tp:taxon-name-part taxon-name-part-type="species" reg="tenua">tenua</tp:taxon-name-part></tp:taxon-name></italic> sp. nov. – Guyana</p></sec></tp:treatment-sec><tp:treatment-sec><!--Section generated to contain objects referenced in tp:taxon-treatment.--><fig id="F1" position="float" orientation="portrait"><object-id xmlns:xlink="http://www.w3.org/1999/xlink" content-type="doi" xlink:type="simple">10.3897/zookeys.1136.72744.figures1-12</object-id><object-id xmlns:xlink="http://www.w3.org/1999/xlink" content-type="arpha" xlink:type="simple">9CB54DFC-0FC2-51CC-BDCC-EFDFFF817DC7</object-id><label>Figures 1–12.</label><caption><p><italic><tp:taxon-name><tp:taxon-name-part taxon-name-part-type="genus" reg="Desmopachria">Desmopachria</tp:taxon-name-part></tp:taxon-name></italic> species. (<bold>1, 2</bold>) <italic><tp:taxon-name><tp:taxon-name-part taxon-name-part-type="genus" reg="Desmopachria">Desmopachria</tp:taxon-name-part><tp:taxon-name-part taxon-name-part-type="species" reg="divergens">divergens</tp:taxon-name-part></tp:taxon-name></italic><bold>1</bold> habitus <bold>2</bold> male genitalia, ventral aspect. (<bold>3,4</bold>) <italic><tp:taxon-name><tp:taxon-name-part taxon-name-part-type="genus" reg="Desmopachria">Desmopachria</tp:taxon-name-part><tp:taxon-name-part taxon-name-part-type="species" reg="lineata">lineata</tp:taxon-name-part></tp:taxon-name></italic><bold>1</bold> habitus <bold>2</bold> male genitalia ventral aspect (<bold>5–8</bold>) <italic><tp:taxon-name><tp:taxon-name-part taxon-name-part-type="genus" reg="Desmopachria">Desmopachria</tp:taxon-name-part><tp:taxon-name-part taxon-name-part-type="species" reg="surinamensis">surinamensis</tp:taxon-name-part></tp:taxon-name></italic><bold>5</bold> habitus <bold>6–8</bold> male genitalia <bold>6</bold> median lobe, right lateral aspect <bold>7</bold> median lobe, ventral aspect <bold>8</bold> right lateral lobe, right lateral aspect (<bold>9–12</bold>) <italic><tp:taxon-name><tp:taxon-name-part taxon-name-part-type="genus" reg="Desmopachria">Desmopachria</tp:taxon-name-part><tp:taxon-name-part taxon-name-part-type="species" reg="tenua">tenua</tp:taxon-name-part></tp:taxon-name></italic><bold>9</bold> habitus <bold>10</bold> median lobe, right lateral aspect <bold>11</bold> median lobe and right lateral lobe, ventral aspect; <bold>12</bold> right lateral lobe, right lateral aspect. Scale bars: 1.0 mm for habitus drawings.</p></caption><graphic xmlns:xlink="http://www.w3.org/1999/xlink" xlink:href="zookeys-1136-001_article-72744__-g001.jpg" position="float" orientation="portrait" xlink:type="simple" id="oo_782453.jpg"><uri content-type="original_file" xlink:type="simple">https://binary.pensoft.net/fig/782453</uri></graphic></fig><fig id="F7" position="float" orientation="portrait"><object-id xmlns:xlink="http://www.w3.org/1999/xlink" content-type="doi" xlink:type="simple">10.3897/zookeys.1136.72744.figures76-77</object-id><object-id xmlns:xlink="http://www.w3.org/1999/xlink" content-type="arpha" xlink:type="simple">C3FDF2F4-2394-54E8-8BC6-71FB37C9CE47</object-id><label>Figures 76, 77.</label><caption><p><italic><tp:taxon-name><tp:taxon-name-part taxon-name-part-type="genus" reg="Desmopachria">Desmopachria</tp:taxon-name-part></tp:taxon-name></italic> species distributions. <bold>76</bold> ungrouped <italic><tp:taxon-name><tp:taxon-name-part taxon-name-part-type="genus" reg="Desmopachria">Desmopachria</tp:taxon-name-part></tp:taxon-name></italic> species <bold>77</bold><italic><tp:taxon-name><tp:taxon-name-part taxon-name-part-type="genus" reg="Desmopachria">Desmopachria</tp:taxon-name-part><tp:taxon-name-part taxon-name-part-type="species" reg="apicodente">apicodente</tp:taxon-name-part></tp:taxon-name></italic> species group.</p></caption><graphic xmlns:xlink="http://www.w3.org/1999/xlink" xlink:href="zookeys-1136-001_article-72744__-g007.jpg" position="float" orientation="portrait" xlink:type="simple" id="oo_782459.jpg"><uri content-type="original_file" xlink:type="simple">https://binary.pensoft.net/fig/782459</uri></graphic></fig></tp:treatment-sec><ref-list><ref id="B8"><mixed-citation xmlns:xlink="http://www.w3.org/1999/xlink" xlink:type="simple"><person-group><name name-style="western"><surname>Makhan</surname><given-names>D</given-names></name></person-group> (<year>2015</year>) <article-title><italic><tp:taxon-name><tp:taxon-name-part taxon-name-part-type="genus">Desmopachria</tp:taxon-name-part><tp:taxon-name-part taxon-name-part-type="species">barackobamai</tp:taxon-name-part></tp:taxon-name></italic> sp. nov., a new species of waterbeetle from French Guiana (<tp:taxon-name><tp:taxon-name-part taxon-name-part-type="order">Coleoptera</tp:taxon-name-part></tp:taxon-name>: <tp:taxon-name><tp:taxon-name-part taxon-name-part-type="family">Dytiscidae</tp:taxon-name-part></tp:taxon-name>).</article-title><source>Calodema</source><volume>361</volume>: <fpage>1</fpage>–<lpage>2</lpage>.</mixed-citation></ref><ref id="B11"><mixed-citation xmlns:xlink="http://www.w3.org/1999/xlink" xlink:type="simple"><person-group><name name-style="western"><surname>Miller</surname><given-names>KB</given-names></name></person-group> (<year>2001</year>) Descriptions of new species of <italic><tp:taxon-name><tp:taxon-name-part taxon-name-part-type="genus">Desmopachria</tp:taxon-name-part></tp:taxon-name></italic> Babington, 1841 (<tp:taxon-name><tp:taxon-name-part taxon-name-part-type="order">Coleoptera</tp:taxon-name-part></tp:taxon-name>: <tp:taxon-name><tp:taxon-name-part taxon-name-part-type="family">Dytiscidae</tp:taxon-name-part></tp:taxon-name>: <tp:taxon-name><tp:taxon-name-part taxon-name-part-type="subfamily">Hydroporinae</tp:taxon-name-part></tp:taxon-name>: <tp:taxon-name><tp:taxon-name-part taxon-name-part-type="tribe">Hyphydrini</tp:taxon-name-part></tp:taxon-name>) with a reassessment of the subgenera and species groups and a synopsis of the species. The Coleopterists Bulletin 55: 219–240. <ext-link xlink:href="10.1649/0010-065X(2001)055%5B0219:DONSOD%5D2.0.CO;2" ext-link-type="doi" xlink:type="simple">https://doi.org/10.1649/0010-065X(2001)055[0219:DONSOD]2.0.CO;2</ext-link></mixed-citation></ref></ref-list></tp:taxon-treatment>
