# Supplementary material for: ﻿Nineteen new species of Desmopachria Babington, 1841 (Coleoptera, Adephaga, Dytiscidae, Hydroporinae, Hyphydrini) with notes on the taxonomy of the genus
Source: Zookeys. 2022 Dec 16;1136:1–56. doi: 10.3897/zookeys.1136.72744 (PMC9836737; doi:10.3897/zookeys.1136.72744)
Supplement: XML Treatment for Desmopachria lateralis [file zookeys.1136.72744-treatment6.xml]

<!DOCTYPE tp:taxon-treatment
  PUBLIC "-//TaxonX//DTD Taxonomic Treatment Publishing DTD v0 20100105//EN" "tax-treatment-NSO.dtd">
<tp:taxon-treatment xmlns:tp="http://www.plazi.org/taxpub"><tp:treatment-meta><kwd-group><label>Taxon classification</label><kwd>
                <named-content content-type="kingdom">Animalia</named-content>
              </kwd><kwd>
                <named-content content-type="order">Coleoptera</named-content>
              </kwd><kwd>
                <named-content content-type="family">Dytiscidae</named-content>
              </kwd></kwd-group><mixed-citation publication-type="journal"><person-group><name><surname>Miller</surname><given-names>Kelly B.</given-names></name></person-group><article-title>﻿Nineteen new species of <italic><tp:taxon-name><tp:taxon-name-part taxon-name-part-type="genus" reg="Desmopachria">Desmopachria</tp:taxon-name-part></tp:taxon-name></italic> Babington, 1841 (<tp:taxon-name><tp:taxon-name-part taxon-name-part-type="order">Coleoptera</tp:taxon-name-part></tp:taxon-name>, <tp:taxon-name><tp:taxon-name-part taxon-name-part-type="suborder">Adephaga</tp:taxon-name-part></tp:taxon-name>, <tp:taxon-name><tp:taxon-name-part taxon-name-part-type="family">Dytiscidae</tp:taxon-name-part></tp:taxon-name>, <tp:taxon-name><tp:taxon-name-part taxon-name-part-type="subfamily">Hydroporinae</tp:taxon-name-part></tp:taxon-name>, <tp:taxon-name><tp:taxon-name-part taxon-name-part-type="tribe">Hyphydrini</tp:taxon-name-part></tp:taxon-name>) with notes on the taxonomy of the genus</article-title><source>Zookeys</source><day>16</day><month>12</month><year>2022</year><volume>1136</volume><fpage>1</fpage><lpage>56</lpage><pub-id pub-id-type="doi">10.3897/zookeys.1136.72744</pub-id></mixed-citation></tp:treatment-meta><tp:nomenclature><label>﻿</label><tp:taxon-name>
              <object-id xmlns:xlink="http://www.w3.org/1999/xlink" content-type="arpha" xlink:type="simple">5D470318-FC9E-585C-B80A-CED409A93908</object-id>
              <tp:taxon-name-part taxon-name-part-type="genus" reg="Desmopachria">Desmopachria</tp:taxon-name-part>
              <tp:taxon-name-part taxon-name-part-type="species" reg="lateralis">lateralis</tp:taxon-name-part>
              <object-id xmlns:xlink="http://www.w3.org/1999/xlink" content-type="zoobank" xlink:type="simple">http://zoobank.org/C6485BE5-4B33-45C6-94E2-F16B26364EA9</object-id>
            </tp:taxon-name><tp:taxon-status xmlns:xlink="http://www.w3.org/1999/xlink" xlink:type="simple">sp. nov.</tp:taxon-status><xref ref-type="fig" rid="F2">Figures 18–22</xref><xref ref-type="fig" rid="F7">, 77</xref></tp:nomenclature><tp:treatment-sec sec-type="type locality" id="SECID0EEJAI"><title>Type locality.</title><p>Venezuela, Amazonas State, Communidad Caño Gato, on Rio Sipapo, <named-content xmlns:xlink="http://www.w3.org/1999/xlink" content-type="dwc:verbatimCoordinates" xlink:type="simple"><named-content content-type="geo-json" specific-use="{&#34;type&#34;:&#34;Point&#34;,&#34;coordinates&#34;:[-67.739017,4.980633]}" id="NCID0ENJAI" xlink:type="simple">4°58.838'N, 67°44.341'W</named-content></named-content>.</p></tp:treatment-sec><tp:treatment-sec sec-type="diagnosis" id="SECID0ESJAI"><title>Diagnosis.</title><p>This species is particularly distinctive because of the lateral carina extending along the lateral margin of the elytron from the humeral angle almost the entire length of the elytron. Specimens are moderately large for <italic><tp:taxon-name><tp:taxon-name-part taxon-name-part-type="genus" reg="Desmopachria">Desmopachria</tp:taxon-name-part></tp:taxon-name></italic> species (<abbrev xmlns:xlink="http://www.w3.org/1999/xlink" xlink:title="total length" id="ABBRID0E6JAI" xlink:type="simple">TL</abbrev> = 1.7–1.8 mm). The dorsal color pattern is distinctive in many specimens with most of the elytron brown with a broad region longitudinally along the suture dark brown (Figs <xref ref-type="fig" rid="F2">18</xref>, <xref ref-type="fig" rid="F2">19</xref>). The male genitalia are distinctive with the median lobe in lateral aspect elongate, sublinear along the dorsal margin and medially expanded along the ventral margin and apically narrowly rounded (Fig. <xref ref-type="fig" rid="F2">20</xref>). In ventral aspect the median lobe is broad with the lateral margins slightly convergent to the broadly truncate apex (Fig. <xref ref-type="fig" rid="F2">21</xref>). The lateral lobe is moderately broad basally and narrowed apically to a narrowly rounded apex, apically with a small, elongate apical tooth (Fig. <xref ref-type="fig" rid="F2">22</xref>). See under <italic><tp:taxon-name><tp:taxon-name-part taxon-name-part-type="genus" reg="Desmopachria">Desmopachria</tp:taxon-name-part><tp:taxon-name-part taxon-name-part-type="species" reg="apicodente">apicodente</tp:taxon-name-part></tp:taxon-name></italic> for additional diagnostic differences between that species, <italic><tp:taxon-name><tp:taxon-name-part taxon-name-part-type="genus" reg="Desmopachria">Desmopachria</tp:taxon-name-part><tp:taxon-name-part taxon-name-part-type="species" reg="amyae">amyae</tp:taxon-name-part></tp:taxon-name></italic>, and <italic><tp:taxon-name><tp:taxon-name-part taxon-name-part-type="genus" reg="Desmopachria">Desmopachria</tp:taxon-name-part><tp:taxon-name-part taxon-name-part-type="species" reg="lateralis">lateralis</tp:taxon-name-part></tp:taxon-name></italic>.</p></tp:treatment-sec><tp:treatment-sec sec-type="description" id="SECID0EYLAI"><title>Description.</title><p><bold><italic>Measurements.</italic></bold><abbrev xmlns:xlink="http://www.w3.org/1999/xlink" xlink:title="total length" id="ABBRID0EDMAI" xlink:type="simple">TL</abbrev> = 1.7–1.8 mm, <abbrev xmlns:xlink="http://www.w3.org/1999/xlink" xlink:title="greatest width across elytra" id="ABBRID0EHMAI" xlink:type="simple">GW</abbrev> = 1.3–1.4 mm, <abbrev xmlns:xlink="http://www.w3.org/1999/xlink" xlink:title="greatest width of pronotum" id="ABBRID0ELMAI" xlink:type="simple">PW</abbrev> = 1.0–1.1 mm, <abbrev xmlns:xlink="http://www.w3.org/1999/xlink" xlink:title="greatest width of head" id="ABBRID0EPMAI" xlink:type="simple">HW</abbrev> = 0.6–0.7 mm, <abbrev xmlns:xlink="http://www.w3.org/1999/xlink" xlink:title="distance between eyes" id="ABBRID0ETMAI" xlink:type="simple">EW</abbrev> = 0.3–0.4 mm, <abbrev xmlns:xlink="http://www.w3.org/1999/xlink" xlink:title="total length" id="ABBRID0EXMAI" xlink:type="simple">TL</abbrev>/<abbrev xmlns:xlink="http://www.w3.org/1999/xlink" xlink:title="greatest width across elytra" id="ABBRID0E2MAI" xlink:type="simple">GW</abbrev> = 1.3–1.4, <abbrev xmlns:xlink="http://www.w3.org/1999/xlink" xlink:title="greatest width of head" id="ABBRID0E6MAI" xlink:type="simple">HW</abbrev>/<abbrev xmlns:xlink="http://www.w3.org/1999/xlink" xlink:title="distance between eyes" id="ABBRID0EDNAI" xlink:type="simple">EW</abbrev> = 1.9–2.0. Body very broad, rounded, laterally broadly rounded, lateral margins slightly discontinuous between pronotum and elytron; dorsoventrally somewhat compressed.</p><p><bold><italic>Coloration.</italic></bold> Head pale orange. Pronotum pale orange with narrow dark area medially along posterior margin. Elytron dark orange, with broad dark brown band longitudinally along suture, also with small diffuse, pale macula at apex, and paler diffuse areas anteromedially (Fig. <xref ref-type="fig" rid="F2">18</xref>). Ventral surfaces yellow to orange.</p><p><bold><italic>Sculpture and structure.</italic></bold> Head broad, short; anterior margin of clypeus finely margined with continuous narrow bead, bead slightly more expanded medially; surface of head shiny, punctures extremely fine, nearly impunctate; eyes large (<abbrev xmlns:xlink="http://www.w3.org/1999/xlink" xlink:title="greatest width of head" id="ABBRID0EZNAI" xlink:type="simple">HW</abbrev>/<abbrev xmlns:xlink="http://www.w3.org/1999/xlink" xlink:title="distance between eyes" id="ABBRID0E4NAI" xlink:type="simple">EW</abbrev> = 1.9–2.0); antennae short, scape and pedicel relatively large and rounded, flagellomere III long and slender, apically expanded, antennomeres IV-X short and broad, antennomere XI elongate, apically pointed. Pronotum short, lateral margins short, curved with continuous narrow bead; surface shiny, punctation very fine over most of surface, larger and denser posteromedially. Elytron broad, laterally broadly curved; surface shiny, punctation variable, some punctures arranged into indistinct series, especially anteromedially (Fig. <xref ref-type="fig" rid="F2">18</xref>); lateral margin, dorsad of epipleural carina, with distinct, longitudinal carina extending from humeral angle most of length of elytron (Fig. <xref ref-type="fig" rid="F2">19</xref>). Prosternum extremely short, longitudinally compressed, medially flattened; prosternal process short, broad, flattened, apically pointed. Metaventrite broad and evenly smoothly convex medially, surface shiny, impunctate; metaventrite wings extremely slender. Metacoxa with medial portion short, &lt; 1/3 length of metaventrite medially, metacoxal lines slightly sinuate, divergent anteriorly; lateral portion of metacoxa extremely large, anteriorly strongly expanded; surface shiny, impunctate, slightly rugulose. Metatrochanter very large, longer than length of ventral margin of metafemur; legs otherwise not noticeably modified. Abdomen with surfaces shiny and smooth, surface impunctate.</p><p><bold><italic>Male genitalia.</italic></bold> Male median lobe in lateral aspect moderately broad, elongate, straight, with submedial expansion on ventral surface, apex narrowly rounded (Fig. <xref ref-type="fig" rid="F2">20</xref>); in ventral aspect elongate and broad, apex broadly subtruncate, slightly emarginate (Fig. <xref ref-type="fig" rid="F2">21</xref>). Lateral lobe elongate, moderately broad medially, apically narrowed to apex, apex sharply curved mediad with small but distinctive elongate “tooth” at apex (Fig. <xref ref-type="fig" rid="F2">22</xref>).</p><p><bold><italic>Sexual dimorphism.</italic></bold> No obvious external sexual dimorphism was observed.</p><p><bold><italic>Variation.</italic></bold> Specimens vary in the extent of the color pattern on the elytron and intensity of coloration, some of which is related to teneral condition. Some specimens have pale regions barely visible and they are weakly delimited, others have a distinctive pattern on the dorsal surface.</p></tp:treatment-sec><tp:treatment-sec sec-type="etymology" id="SECID0EKPAI"><title>Etymology.</title><p>This species is named <italic><tp:taxon-name><tp:taxon-name-part taxon-name-part-type="genus" reg="Desmopachria"/><tp:taxon-name-part taxon-name-part-type="species" reg="lateralis">lateralis</tp:taxon-name-part></tp:taxon-name></italic>, from the Latin for the lateral carina on the elytron.</p></tp:treatment-sec><tp:treatment-sec sec-type="distribution" id="SECID0E1PAI"><title>Distribution.</title><p>This species is known only from Amazonas State, Venezuela (Fig. <xref ref-type="fig" rid="F7">77</xref>).</p></tp:treatment-sec><tp:treatment-sec sec-type="type material" id="SECID0EEQAI"><title>Type material.</title><p>Holotype in <named-content xmlns:xlink="http://www.w3.org/1999/xlink" content-type="dwc:institutional_code" xlink:title="Museo del Instituto de Zoología Agrícola Francisco Fernández Yépez, Universidad Central de Venezuela, Maracay, Venezuela" xlink:href="http://grbio.org/institution/universidad-central-de-venezuela" xlink:type="simple">MIZA</named-content>, male labeled, “VENEZUELA: Amazonas State <named-content xmlns:xlink="http://www.w3.org/1999/xlink" content-type="dwc:verbatimCoordinates" xlink:type="simple"><named-content content-type="geo-json" specific-use="{&#34;type&#34;:&#34;Point&#34;,&#34;coordinates&#34;:[-67.739017,4.980633]}" id="NCID0EVQAI" xlink:type="simple">4°58.838'N, 67°44.341'W</named-content></named-content>; 95m Communidad Caño Gato, on Rio Sipapo; 16.i.2009; leg. Short, Miller, Camacho, Joly, &amp; García VZ09-0116-01X; along stream/ SM0843192 KUNHM-ENT [barcode label]/ HOLOTYPE <italic><tp:taxon-name><tp:taxon-name-part taxon-name-part-type="genus" reg="Desmopachria">Desmopachria</tp:taxon-name-part><tp:taxon-name-part taxon-name-part-type="species" reg="lateralis">lateralis</tp:taxon-name-part></tp:taxon-name></italic> Miller, 2021 [red label with black line border].” Paratypes, 1 in <named-content xmlns:xlink="http://www.w3.org/1999/xlink" content-type="dwc:institutional_code" xlink:title="University of Kansas Natural History Museum, University of Kansas, Lawrence, Kansas, USA" xlink:href="http://grbio.org/institution/university-kansas-biodiversity-institute" xlink:type="simple">SEMC</named-content> labeled same as holotype except with “…/ SM0843335 KUNHM-ENT [barcode label];” 14 in <named-content xmlns:xlink="http://www.w3.org/1999/xlink" content-type="dwc:institutional_code" xlink:title="Museum of Southwestern Biology Division of Arthropods, University of New Mexico, Albuquerque, NM, USA" xlink:href="http://grbio.org/institution/university-new-mexico" xlink:type="simple">MSBA</named-content>, <named-content xmlns:xlink="http://www.w3.org/1999/xlink" content-type="dwc:institutional_code" xlink:title="Museo del Instituto de Zoología Agrícola Francisco Fernández Yépez, Universidad Central de Venezuela, Maracay, Venezuela" xlink:href="http://grbio.org/institution/universidad-central-de-venezuela" xlink:type="simple">MIZA</named-content>, and <named-content xmlns:xlink="http://www.w3.org/1999/xlink" content-type="dwc:institutional_code" xlink:title="University of Kansas Natural History Museum, University of Kansas, Lawrence, Kansas, USA" xlink:href="http://grbio.org/institution/university-kansas-biodiversity-institute" xlink:type="simple">SEMC</named-content> labeled, “VENEZUELA: Amazonas State <named-content xmlns:xlink="http://www.w3.org/1999/xlink" content-type="dwc:verbatimCoordinates" xlink:type="simple"><named-content content-type="geo-json" specific-use="{&#34;type&#34;:&#34;Point&#34;,&#34;coordinates&#34;:[-67.755250,5.341900]}" id="NCID0EISAI" xlink:type="simple">5°20.514'N; 67°45.315'W</named-content></named-content>, 87m S. Communidad Porvenir 15.i.2009; leg. Miller &amp; Short VZ09-0115-03B; small streamlet…”; 10 in <named-content xmlns:xlink="http://www.w3.org/1999/xlink" content-type="dwc:institutional_code" xlink:title="United States National Collection of Insects, Smithsonian Institution, Washington, DC, USA" xlink:href="http://grbio.org/institution/smithsonian-institution-national-museum-natural-history-0" xlink:type="simple">USNM</named-content> and <named-content xmlns:xlink="http://www.w3.org/1999/xlink" content-type="dwc:institutional_code" xlink:title="Museum of Southwestern Biology Division of Arthropods, University of New Mexico, Albuquerque, NM, USA" xlink:href="http://grbio.org/institution/university-new-mexico" xlink:type="simple">MSBA</named-content> labeled, “BRAZIL: Para:Rio Zingu Camp (<named-content xmlns:xlink="http://www.w3.org/1999/xlink" content-type="dwc:verbatimCoordinates" xlink:type="simple"><named-content content-type="geo-json" specific-use="{&#34;type&#34;:&#34;Point&#34;,&#34;coordinates&#34;:[-52.366667,-3.650000]}" id="NCID0EATAI" xlink:type="simple">52°22'W. 3°39'S</named-content></named-content>) Altamira (ca 60km S.) 11 Oct 2986 P.Spangler &amp; R.Crombie/…” Each paratype with different barcode labels (Table <xref ref-type="table" rid="T1">1</xref>) and all paratypes with “…PARATYPE <italic><tp:taxon-name><tp:taxon-name-part taxon-name-part-type="genus" reg="Desmopachria">Desmopachria</tp:taxon-name-part><tp:taxon-name-part taxon-name-part-type="species" reg="lateralis">lateralis</tp:taxon-name-part></tp:taxon-name></italic> Miller, 2021 [blue label with black line border].”</p></tp:treatment-sec><tp:treatment-sec><!--Section generated to contain objects referenced in tp:taxon-treatment.--><fig id="F2" position="float" orientation="portrait"><object-id xmlns:xlink="http://www.w3.org/1999/xlink" content-type="doi" xlink:type="simple">10.3897/zookeys.1136.72744.figures13-27</object-id><object-id xmlns:xlink="http://www.w3.org/1999/xlink" content-type="arpha" xlink:type="simple">90465615-5945-5582-B517-6FC2459881BA</object-id><label>Figures 13–27.</label><caption><p><italic><tp:taxon-name><tp:taxon-name-part taxon-name-part-type="genus" reg="Desmopachria">Desmopachria</tp:taxon-name-part><tp:taxon-name-part taxon-name-part-type="species" reg="apicodente">apicodente</tp:taxon-name-part></tp:taxon-name></italic>-group species. (<bold>13–17</bold>) <italic><tp:taxon-name><tp:taxon-name-part taxon-name-part-type="genus" reg="Desmopachria">Desmopachria</tp:taxon-name-part><tp:taxon-name-part taxon-name-part-type="species" reg="apicodente">apicodente</tp:taxon-name-part></tp:taxon-name></italic><bold>13</bold> habitus <bold>14</bold> male median lobe, right lateral aspect <bold>15</bold> male median lobe, ventral aspect <bold>16</bold> male median lobe and lateral lobes, ventral aspect <bold>17</bold> right lateral lobe, right lateral aspect (<bold>18–22</bold>) <italic><tp:taxon-name><tp:taxon-name-part taxon-name-part-type="genus" reg="Desmopachria">Desmopachria</tp:taxon-name-part><tp:taxon-name-part taxon-name-part-type="species" reg="lateralis">lateralis</tp:taxon-name-part></tp:taxon-name></italic><bold>18</bold> habitus <bold>19</bold> left elytron, left lateral aspect <bold>20</bold> male median lobe, right lateral aspect <bold>21</bold> male median lobe and right lateral lobe, ventral aspect <bold>22</bold> right lateral lobe, right lateral aspect (<bold>23–27</bold>) <italic><tp:taxon-name><tp:taxon-name-part taxon-name-part-type="genus" reg="Desmopachria">Desmopachria</tp:taxon-name-part><tp:taxon-name-part taxon-name-part-type="species" reg="tumida">tumida</tp:taxon-name-part></tp:taxon-name></italic><bold>23</bold> habitus <bold>24</bold> left elytron, left lateral aspect <bold>25</bold> male median lobe, right lateral aspect <bold>26</bold> male median lobe, ventral aspect <bold>27</bold> right lateral lobe, right lateral aspect. Scale bars: 1.0 mm for habitus drawings.</p></caption><graphic xmlns:xlink="http://www.w3.org/1999/xlink" xlink:href="zookeys-1136-001_article-72744__-g002.jpg" position="float" orientation="portrait" xlink:type="simple" id="oo_782454.jpg"><uri content-type="original_file" xlink:type="simple">https://binary.pensoft.net/fig/782454</uri></graphic></fig><fig id="F7" position="float" orientation="portrait"><object-id xmlns:xlink="http://www.w3.org/1999/xlink" content-type="doi" xlink:type="simple">10.3897/zookeys.1136.72744.figures76-77</object-id><object-id xmlns:xlink="http://www.w3.org/1999/xlink" content-type="arpha" xlink:type="simple">C3FDF2F4-2394-54E8-8BC6-71FB37C9CE47</object-id><label>Figures 76, 77.</label><caption><p><italic><tp:taxon-name><tp:taxon-name-part taxon-name-part-type="genus" reg="Desmopachria">Desmopachria</tp:taxon-name-part></tp:taxon-name></italic> species distributions. <bold>76</bold> ungrouped <italic><tp:taxon-name><tp:taxon-name-part taxon-name-part-type="genus" reg="Desmopachria">Desmopachria</tp:taxon-name-part></tp:taxon-name></italic> species <bold>77</bold><italic><tp:taxon-name><tp:taxon-name-part taxon-name-part-type="genus" reg="Desmopachria">Desmopachria</tp:taxon-name-part><tp:taxon-name-part taxon-name-part-type="species" reg="apicodente">apicodente</tp:taxon-name-part></tp:taxon-name></italic> species group.</p></caption><graphic xmlns:xlink="http://www.w3.org/1999/xlink" xlink:href="zookeys-1136-001_article-72744__-g007.jpg" position="float" orientation="portrait" xlink:type="simple" id="oo_782459.jpg"><uri content-type="original_file" xlink:type="simple">https://binary.pensoft.net/fig/782459</uri></graphic></fig><table-wrap id="T1" position="float" orientation="portrait"><label>Table 1.</label><caption><p>Barcode label data for <italic><tp:taxon-name><tp:taxon-name-part taxon-name-part-type="genus" reg="Desmopachria">Desmopachria</tp:taxon-name-part></tp:taxon-name></italic> species.</p></caption><table id="TID0E3SBI" rules="all"><tbody><tr><th rowspan="1" colspan="1" style="color: #231f20">Species</th><th rowspan="1" colspan="1" style="color: #231f20">Barcode Numbers</th></tr><tr><td rowspan="1" colspan="1" style="color: #231f20">
                      <italic>
                        <tp:taxon-name><tp:taxon-name-part taxon-name-part-type="genus" reg="Desmopachria">Desmopachria</tp:taxon-name-part><tp:taxon-name-part taxon-name-part-type="species" reg="angulata">angulata</tp:taxon-name-part></tp:taxon-name>
                      </italic>
                    </td><td rowspan="1" colspan="1" style="color: #231f20">SEMC0912629, SEMC0912722, SEMC0912731, SEMC0912736, SEMC0912739, SEMC0912744, SEMC0912748, SEMC0912750, SEMC0912765, SEMC0912779, SEMC0912790, SEMC0912877, SEMC0912904, SEMC0912907, SEMC0912908, SEMC0913073, SEMC0913151, SEMC0913157, SEMC0913158, SEMC0913179, SEMC0913184, SEMC0913191, SEMC0913199, SEMC0913353, SEMC0913357, SEMC0913361, SEMC0913363, SEMC0913367, SEMC0913375, SEMC0913377, SEMC0913387, SEMC0913400, SEMC0913430, SEMC0913438, SEMC0913500, SEMC0913501, SEMC0913507, SEMC0913516, SEMC0913517, SEMC0913519, SEMC0913521, SEMC0913522, SEMC0913526, SEMC0913527, SEMC0913530, SEMC0913534, SEMC0913539, SEMC0913541, SEMC0913542, SEMC0913546, SEMC0913550, SEMC0913551, SEMC0913552, SEMC0913553, SEMC0913556, SEMC0913560, SEMC0913561, SEMC0913562, SEMC0913563, SEMC0913568, SEMC0913610, SEMC0913652, SEMC0913657, SEMC0914252, SEMC0914256, SEMC0914259, SEMC0914281, SEMC0914285, SEMC0914287, SEMC0914301, SEMC0914302, SEMC0914305, SEMC0914309, SEMC0914310, SEMC0914317, SEMC0914320, SEMC0914325, SEMC0914340, SEMC0914344, SEMC0914349, SEMC0914359, SEMC0914360, SEMC0914362, SEMC0914390, SEMC0914399, SEMC0914594, SEMC0914606, SEMC0914619, SEMC0914640, SEMC0914648, SEMC0914660, SEMC0914677, SEMC0914749, SEMC0914789, SEMC0914803, SEMC0915003, SEMC0915004, SEMC0915030, SEMC0915448, SEMC0915591, SEMC0915603, SEMC0915767, SEMC0915769, SEMC0915773, SEMC0915781, SEMC0915952, SEMC0915954, SEMC0915957, SEMC0916019, SEMC0916192, SEMC0916426, SEMC0916947, SEMC1089075, SEMC1089077, SEMC1089078, SEMC1089088, SEMC1089091, SEMC1089167, SEMC1089298, SEMC1089353, SEMC1089364, SEMC1089367, SEMC1356172, SEMC1356175, SEMC1356181, SEMC1356182, SEMC1356187, SEMC1356194, SEMC1356206, SEMC1356428, SEMC1356497, SEMC1356956, SEMC1356958, SEMC1357114, SEMC1357402, SEMC1357404, SEMC1357405, SEMC1357406, SEMC1358166, SEMC1358167</td></tr><tr><td rowspan="1" colspan="1" style="color: #231f20">
                      <italic>
                        <tp:taxon-name><tp:taxon-name-part taxon-name-part-type="genus" reg="Desmopachria">Desmopachria</tp:taxon-name-part><tp:taxon-name-part taxon-name-part-type="species" reg="bisulcata">bisulcata</tp:taxon-name-part></tp:taxon-name>
                      </italic>
                    </td><td rowspan="1" colspan="1" style="color: #231f20">SEMC0912025, SEMC0912028, SEMC0912165, SEMC0912168, SEMC0912177, SEMC0912178, SEMC0912190, SEMC0912194, SEMC0912195, SEMC0912196, SEMC0912199, SEMC0912327, SEMC0912340, SEMC0912341, SEMC0915067</td></tr><tr><td rowspan="1" colspan="1" style="color: #231f20">
                      <italic>
                        <tp:taxon-name><tp:taxon-name-part taxon-name-part-type="genus" reg="Desmopachria">Desmopachria</tp:taxon-name-part><tp:taxon-name-part taxon-name-part-type="species" reg="divergens">divergens</tp:taxon-name-part></tp:taxon-name>
                      </italic>
                    </td><td rowspan="1" colspan="1" style="color: #231f20">SM0842823, SM0842881, SM0843049, SM0843147, SM0843169, SM0843171, SM0843178, SM0843181, SM0843185, SM0843190, SM0843196, SM0843205, SM0843220, SM0843250, SM0843304, SM0843319, SM0843321, SM0843326, SM0843342</td></tr><tr><td rowspan="1" colspan="1" style="color: #231f20">
                      <italic>
                        <tp:taxon-name><tp:taxon-name-part taxon-name-part-type="genus" reg="Desmopachria">Desmopachria</tp:taxon-name-part><tp:taxon-name-part taxon-name-part-type="species" reg="emarginata">emarginata</tp:taxon-name-part></tp:taxon-name>
                      </italic>
                    </td><td rowspan="1" colspan="1" style="color: #231f20">SEMC0908209, SEMC0908224, SEMC0908244, SEMC0915022, SEMC0930646, SEMC0930648, SEMC0930670, SEMC0930672, SEMC0930674, SEMC0930682, SEMC0930683, SEMC0930685, SEMC0930689, SEMC0930696, SEMC0930702, SEMC0930703, SEMC0930718, SEMC0930765, SEMC0934145, SEMC0934149, SEMC0965371, SEMC0965372, SEMC0965392, SEMC0965514, SEMC0965516, SEMC0965517, SEMC0965523, SEMC0965525, SEMC0965530, SEMC0965531, SEMC0965533, SEMC0965534, SEMC0965535, SEMC0965537, SEMC0965538, SEMC0965958, SEMC0965959, SEMC0965960, SEMC0966079, SEMC0966080, SEMC0966182, SEMC0966183, SEMC0966185, SEMC0966186, SEMC0966188, SEMC0966202, SEMC0966210, SEMC0966211, SEMC0966222, SEMC0966232, SEMC0966233, SEMC0966271, SEMC1046021, SEMC1046022, SEMC1046023, SEMC1080655, SEMC1080656, SEMC1080657, SEMC1080658, SEMC1080659, SEMC1080661, SEMC1080702, SEMC1080725, SEMC1080726, SEMC1080728, SEMC1080735, SEMC1080740, SEMC1080741, SEMC1080742, SEMC1080744, SEMC1080746, SEMC1080752, SEMC1080753, SEMC1080754, SEMC1080755, SEMC1080759, SEMC1080760, SEMC1080761, SEMC1080768, SEMC1080770, SEMC1080771, SEMC1080775, SEMC1080781, SEMC1080782, SEMC1080784, SEMC1114770, SEMC1114778, SEMC1114780, SEMC1114790, SEMC1114833, SEMC1114836, SEMC1114851, SEMC1234018, SEMC1234389, SEMC1234956, SEMC1234958, SEMC1234959, SEMC1234988, SEMC1236527, SEMC1236544, SEMC1315668, SEMC1315671, SEMC1315682, SEMC1315685, SEMC1315702, SEMC1315708, SEMC1315714, SEMC1315716, SEMC1315718, SEMC1328778, SEMC1328796, SEMC1328797, SEMC1328804, SEMC1328808, SEMC1328810, SEMC1328811, SEMC1328819, SEMC1328821, SEMC1328822, SEMC1328823, SEMC1328824, SEMC1328826, SEMC1328827, SEMC1328828, SEMC1328830, SEMC1328835, SEMC1328836, SEMC1328838, SEMC1328986, SEMC1328987, SEMC1328989, SEMC1328990, SEMC1328992, SEMC1328994, SEMC1328995, SEMC1328996, SEMC1328997, SEMC1328998, SEMC1328999, SEMC1329000, SEMC1329001, SEMC1329002, SEMC1329003, SEMC1329004, SEMC1329005, SEMC1329006, SEMC1329007, SEMC1329043, SEMC1329044, SEMC1357998, SEMC1357999, SEMC1358000, SM0827544</td></tr><tr><td rowspan="1" colspan="1" style="color: #231f20">
                      <italic>
                        <tp:taxon-name><tp:taxon-name-part taxon-name-part-type="genus" reg="Desmopachria">Desmopachria</tp:taxon-name-part><tp:taxon-name-part taxon-name-part-type="species" reg="impunctata">impunctata</tp:taxon-name-part></tp:taxon-name>
                      </italic>
                    </td><td rowspan="1" colspan="1" style="color: #231f20">SEMC1234012, SEMC1234013, SEMC1234014, SEMC1234015, SEMC1234016, SEMC1234017, SEMC1234019, SEMC1233985, SEMC1234021, SEMC1234022, SEMC1234011, SEMC1234037, SEMC1234008, SEMC1234009, SEMC1234005, SEMC1234006, SEMC1234004, SEMC1233952, SEMC1234003, SEMC1234002, SEMC1234001, SEMC1233966, SEMC1233947, SEMC1233948, SEMC1233950, SEMC1233951, SEMC1234034, SEMC1233960, SEMC1233965, SEMC1233958, SEMC1233964, SEMC1233969, SEMC1233970, SEMC1233971, SEMC1233972, SEMC1233973, SEMC1233975, SEMC1233976, SEMC1233977, SEMC1233989, SEMC1234035, SEMC1233968, SEMC1233981, SEMC1233980, SEMC1233979, SEMC1233978, SEMC1233983, SEMC1233974, SEMC1233986, SEMC1233987, SEMC1234036, SEMC1234000, SEMC1233999, SEMC1233993, SEMC1233994</td></tr><tr><td rowspan="1" colspan="1"/><td rowspan="1" colspan="1" style="color: #231f20">SEMC1233995, SEMC1233997, SEMC1233998, SEMC1233992, SEMC1233991, SEMC1233990, SEMC1233982, SEMC1114800, SEMC1114806, SEMC1114812, SEMC1080433, SEMC1080441, SEMC1080437, SEMC0930779, SEMC1080757, SEMC0930677, SEMC1080779, SEMC0965536, SEMC0965430, SEMC0966218, SEMC0966187, SEMC0966258, SEMC0966259, SEMC0966256, SEMC0966257, SEMC0966255, SEMC0966254, SEMC0966189, SEMC0966190, SEMC0966191, SEMC0966192, SEMC0966193, SEMC0966194, SEMC0966195, SEMC0966196, SEMC0966197, SEMC0966198, SEMC0966199, SEMC0966200, SEMC0966201, SEMC0966263, SEMC0966203, SEMC0966204, SEMC0966206, SEMC0966243, SEMC0966207, SEMC0966178, SEMC0966179, SEMC0966209, SEMC0966242, SEMC0966252, SEMC0966251, SEMC0966213, SEMC0966214, SEMC0966262, SEMC0966261, SEMC0966260, SEMC0966215, SEMC0966216, SEMC0966217, SEMC0966181, SEMC0966250, SEMC0966220, SEMC0966221, SEMC0966249, SEMC0966223, SEMC0966224, SEMC0966248, SEMC0966226, SEMC0966227, SEMC0966247, SEMC0966229, SEMC0966230, SEMC0966231, SEMC0966246, SEMC0966244, SEMC0966234, SEMC0966235, SEMC0966236, SEMC0966237, SEMC0966238, SEMC0966239, SEMC0966240, SEMC0966241, SEMC0966180, SEMC0966245, SEMC0966253, SEMC0966219, SEMC0965992, SEMC0965990, SEMC0965991, SEMC1234024, SEMC1234023, SEMC1234025, SEMC1234026, SEMC1234027, SEMC1234029, SEMC1234033, SEMC1113566, SEMC1113590, SEMC1113568, SEMC1113562, SEMC1113573, SEMC1113580, SEMC1113604, SEMC1114832, SEMC1113638, SEMC1113602, SEMC1114845, SEMC1113774, SEMC1113563, SEMC1113577, SEMC1113576, SEMC1114817, SEMC1114793, SEMC1114813, SEMC1113594, SEMC1113595, SEMC1113589, SEMC1113606, SEMC1114849, SM0843963, SEMC1233667, SEMC1233668, SEMC1233669, SEMC1233670, SEMC1233682, SEMC1233680, SEMC1233673, SEMC1233674, SEMC1233689, SEMC1233703, SEMC1233677, SEMC1233678, SEMC1233679, SEMC1233691, SEMC1233692, SEMC1233696, SEMC1233688, SEMC1233684, SEMC1233685, SEMC1233686, SEMC1233687, SEMC1233702, SEMC1233695, SEMC1233694, SEMC1080590, SEMC1080586, SEMC1080602, SEMC1080606, SEMC1080557, SEMC1080600, SEMC1080559, SEMC1080593, SEMC1080587, SEMC1080595, SEMC1080604, SEMC1080550, SEMC1080603, SEMC1080599, SEMC1080589, SEMC1233902, SEMC1233912, SEMC1233911, SEMC1233899, SEMC1233908, SEMC1233909, SEMC1233907, SEMC1233913, SEMC1233905, SEMC1080607, SEMC1233901, SEMC0966303, SEMC1114815, SEMC1114799</td></tr><tr><td rowspan="1" colspan="1" style="color: #231f20">
                      <italic>
                        <tp:taxon-name><tp:taxon-name-part taxon-name-part-type="genus" reg="Desmopachria">Desmopachria</tp:taxon-name-part><tp:taxon-name-part taxon-name-part-type="species" reg="lata">lata</tp:taxon-name-part></tp:taxon-name>
                      </italic>
                    </td><td rowspan="1" colspan="1" style="color: #231f20">USNMENT01190946, USNMENT01190947, USNMENT01190948, USNMENT01190949, USNMENT01190950, USNMENT01190951, USNMENT01190952, USNMENT01190953, USNMENT01190954, USNMENT01190955, USNMENT01190956, USNMENT01190959, USNMENT01190960, USNMENT01190961, USNMENT01190962, USNMENT01190963, USNMENT01190964, USNMENT01190965, USNMENT01190966, USNMENT01190967, USNMENT01190968</td></tr><tr><td rowspan="1" colspan="1" style="color: #231f20">
                      <italic>
                        <tp:taxon-name><tp:taxon-name-part taxon-name-part-type="genus" reg="Desmopachria">Desmopachria</tp:taxon-name-part><tp:taxon-name-part taxon-name-part-type="species" reg="lateralis">lateralis</tp:taxon-name-part></tp:taxon-name>
                      </italic>
                    </td><td rowspan="1" colspan="1" style="color: #231f20">SEMC0852875, SEMC0852886, SEMC0854130, SEMC0854136, SEMC0854137, SEMC0854145, SEMC0854146, SEMC0854147, SEMC0854148, SEMC0854149, SEMC0854154, SEMC0854155, SEMC0854156, SEMC0854173, SM0843335, USNMENT01187719, USNMENT01187720, USNMENT01187724, USNMENT01187725, USNMENT01187726, USNMENT01187727, USNMENT01187730, USNMENT01187731, USNMENT01187732, USNMENT01187733</td></tr><tr><td rowspan="1" colspan="1" style="color: #231f20">
                      <italic>
                        <tp:taxon-name><tp:taxon-name-part taxon-name-part-type="genus" reg="Desmopachria">Desmopachria</tp:taxon-name-part><tp:taxon-name-part taxon-name-part-type="species" reg="pseudocavia">pseudocavia</tp:taxon-name-part></tp:taxon-name>
                      </italic>
                    </td><td rowspan="1" colspan="1" style="color: #231f20">SEMC0854811, SEMC0854812, SEMC0854813, SEMC0891344, SEMC0891345, SEMC0891346, SEMC0891598, SEMC0891599, SEMC0891604, SEMC0893051, SEMC0907003, SEMC0907009, SEMC0907016, SEMC0907105, SM0831352, SM0831518, SM0831525, SM0842817, SM0842828, SM0842849, SM0842856, SM0842857, SM0842860, SM0842876, SM0842885, SM0842896, SM0842902, SM0842917, SM0842919, SM0842921, SM0842931, SM0842937, SM0842938, SM0842940, SM0842941, SM0842942, SM0842953, SM0842955, SM0842984, SM0842994, SM0842998, SM0843002, SM0843003, SM0843004, SM0843005, SM0843038, SM0843040, SM0843072, SM0843088, SM0843091, SM0843237, SM0843257, SM0843262, SM0843450, SM0843455, SM0843485, SM0843487, SM0843491, SM0843495, SM0843498, SM0843503, SM0843504, SM0843509, SM0843515, SM0843518, SM0843519, SM0843520, SM0843521, SM0843522, SM0843524, SM0843525, SM0843526, SM0843527, SM0843529, SM0843539, SM0843544, SM0843552, SM0843556, SM0843558, SM0843559, SM0843561, SM0843562, SM0843567, SM0843573, SM0843574, SM0845584, SM0845586, SM0845589, SM0845601, SM0845860, SM0845910, SM0846825, SM0846840</td></tr><tr><td rowspan="1" colspan="1" style="color: #231f20">
                      <italic>
                        <tp:taxon-name><tp:taxon-name-part taxon-name-part-type="genus" reg="Desmopachria">Desmopachria</tp:taxon-name-part><tp:taxon-name-part taxon-name-part-type="species" reg="surinamensis">surinamensis</tp:taxon-name-part></tp:taxon-name>
                      </italic>
                    </td><td rowspan="1" colspan="1" style="color: #231f20">SEMC1113335, SEMC1114816, SEMC1114818, SEMC1114835, SEMC1114841, SEMC1114843, SEMC1114844</td></tr><tr><td rowspan="1" colspan="1" style="color: #231f20">
                      <italic>
                        <tp:taxon-name><tp:taxon-name-part taxon-name-part-type="genus" reg="Desmopachria">Desmopachria</tp:taxon-name-part><tp:taxon-name-part taxon-name-part-type="species" reg="truncata">truncata</tp:taxon-name-part></tp:taxon-name>
                      </italic>
                    </td><td rowspan="1" colspan="1" style="color: #231f20">SEMC1087010, SEMC1087019, SEMC1087027, SEMC1087708, SEMC1087757, SEMC1087960, SEMC1087962, SEMC1087967, SEMC1087986, SEMC1088188, SEMC1088803, SEMC1088859, SEMC1088869, SEMC1088872, SEMC1089093, SEMC1328988, SEMC1328993</td></tr><tr><td rowspan="1" colspan="1" style="color: #231f20">
                      <italic>
                        <tp:taxon-name><tp:taxon-name-part taxon-name-part-type="genus" reg="Desmopachria">Desmopachria</tp:taxon-name-part><tp:taxon-name-part taxon-name-part-type="species" reg="wolfei">wolfei</tp:taxon-name-part></tp:taxon-name>
                      </italic>
                    </td><td rowspan="1" colspan="1" style="color: #231f20">SM0827524, SM0827525, SM0827526, SM0827528, SM0827531, SM0827533, SM0827536, SM0827538, SM0827540, SM0827678, SM0827679, SM0827682, SM0827687, SM0827690, SM0827691, SM0827693, SM0827697, SM0827699, SM0827712, SM0827719, SM0827723, SM0827731, SM0827732</td></tr></tbody></table></table-wrap></tp:treatment-sec></tp:taxon-treatment>
