# Supplementary material for: ﻿Nineteen new species of Desmopachria Babington, 1841 (Coleoptera, Adephaga, Dytiscidae, Hydroporinae, Hyphydrini) with notes on the taxonomy of the genus
Source: Zookeys. 2022 Dec 16;1136:1–56. doi: 10.3897/zookeys.1136.72744 (PMC9836737; doi:10.3897/zookeys.1136.72744)
Supplement: XML Treatment for Desmopachria tumida [file zookeys.1136.72744-treatment7.xml]

<!DOCTYPE tp:taxon-treatment
  PUBLIC "-//TaxonX//DTD Taxonomic Treatment Publishing DTD v0 20100105//EN" "tax-treatment-NSO.dtd">
<tp:taxon-treatment xmlns:tp="http://www.plazi.org/taxpub"><tp:treatment-meta><kwd-group><label>Taxon classification</label><kwd>
                <named-content content-type="kingdom">Animalia</named-content>
              </kwd><kwd>
                <named-content content-type="order">Coleoptera</named-content>
              </kwd><kwd>
                <named-content content-type="family">Dytiscidae</named-content>
              </kwd></kwd-group><mixed-citation publication-type="journal"><person-group><name><surname>Miller</surname><given-names>Kelly B.</given-names></name></person-group><article-title>﻿Nineteen new species of <italic><tp:taxon-name><tp:taxon-name-part taxon-name-part-type="genus" reg="Desmopachria">Desmopachria</tp:taxon-name-part></tp:taxon-name></italic> Babington, 1841 (<tp:taxon-name><tp:taxon-name-part taxon-name-part-type="order">Coleoptera</tp:taxon-name-part></tp:taxon-name>, <tp:taxon-name><tp:taxon-name-part taxon-name-part-type="suborder">Adephaga</tp:taxon-name-part></tp:taxon-name>, <tp:taxon-name><tp:taxon-name-part taxon-name-part-type="family">Dytiscidae</tp:taxon-name-part></tp:taxon-name>, <tp:taxon-name><tp:taxon-name-part taxon-name-part-type="subfamily">Hydroporinae</tp:taxon-name-part></tp:taxon-name>, <tp:taxon-name><tp:taxon-name-part taxon-name-part-type="tribe">Hyphydrini</tp:taxon-name-part></tp:taxon-name>) with notes on the taxonomy of the genus</article-title><source>Zookeys</source><day>16</day><month>12</month><year>2022</year><volume>1136</volume><fpage>1</fpage><lpage>56</lpage><pub-id pub-id-type="doi">10.3897/zookeys.1136.72744</pub-id></mixed-citation></tp:treatment-meta><tp:nomenclature><label>﻿</label><tp:taxon-name>
              <object-id xmlns:xlink="http://www.w3.org/1999/xlink" content-type="arpha" xlink:type="simple">4D7DDCB5-7871-55D1-B49B-C0702346EF47</object-id>
              <tp:taxon-name-part taxon-name-part-type="genus" reg="Desmopachria">Desmopachria</tp:taxon-name-part>
              <tp:taxon-name-part taxon-name-part-type="species" reg="tumida">tumida</tp:taxon-name-part>
              <object-id xmlns:xlink="http://www.w3.org/1999/xlink" content-type="zoobank" xlink:type="simple">http://zoobank.org/984AAC32-D689-4CD8-BD12-382AFEF9DB5E</object-id>
            </tp:taxon-name><tp:taxon-status xmlns:xlink="http://www.w3.org/1999/xlink" xlink:type="simple">sp. nov.</tp:taxon-status><xref ref-type="fig" rid="F2">Figures 23–27</xref><xref ref-type="fig" rid="F7">, 77</xref></tp:nomenclature><tp:treatment-sec sec-type="type locality" id="SECID0EFVAI"><title>Type locality.</title><p>Venezuela, Bolivar State, Gran Sabana, Pauji, Esmeraldes, <named-content xmlns:xlink="http://www.w3.org/1999/xlink" content-type="dwc:verbatimCoordinates" xlink:type="simple"><named-content content-type="geo-json" specific-use="{&#34;type&#34;:&#34;Point&#34;,&#34;coordinates&#34;:[-17.592650,4.470550]}" id="NCID0EOVAI" xlink:type="simple">4°28.233'N, 17°35.559'W</named-content></named-content>.</p></tp:treatment-sec><tp:treatment-sec sec-type="diagnosis" id="SECID0ETVAI"><title>Diagnosis.</title><p>This species is characterized by the distinctive lateral longitudinal tumidity on the elytron (Figs <xref ref-type="fig" rid="F2">23</xref>, <xref ref-type="fig" rid="F2">24</xref>). The humeral angle in dorsal aspect is subsinuate because of lateral expansion of the tumidity. The male genitalia are distinct with the median lobe broad with the lateral margins medially bisinuate and apically narrowed to an apically rounded apex (Fig. <xref ref-type="fig" rid="F2">25</xref>) and in lateral aspect with the base large and rounded and the apical portion with the dorsal margin linear and with a broad expansion on the ventral margin with the apex slender and apically narrowly rounded (Fig. <xref ref-type="fig" rid="F2">26</xref>). The lateral lobe is broad medially and apically tapered to a pointed apex with a distinct apical socketed “tooth” (Fig. <xref ref-type="fig" rid="F2">27</xref>). This tooth is shared with two other species, <italic><tp:taxon-name><tp:taxon-name-part taxon-name-part-type="genus" reg="Desmopachria">Desmopachria</tp:taxon-name-part><tp:taxon-name-part taxon-name-part-type="species" reg="apicodente">apicodente</tp:taxon-name-part></tp:taxon-name></italic> sp. nov. and <italic><tp:taxon-name><tp:taxon-name-part taxon-name-part-type="genus" reg="Desmopachria">Desmopachria</tp:taxon-name-part><tp:taxon-name-part taxon-name-part-type="species" reg="lateralis">lateralis</tp:taxon-name-part></tp:taxon-name></italic> sp. nov., together making up the <italic><tp:taxon-name><tp:taxon-name-part taxon-name-part-type="genus" reg="Desmopachria">Desmopachria</tp:taxon-name-part><tp:taxon-name-part taxon-name-part-type="species" reg="apicodente">apicodente</tp:taxon-name-part></tp:taxon-name></italic> species-group (see Diagnosis under <italic><tp:taxon-name><tp:taxon-name-part taxon-name-part-type="genus" reg="Desmopachria">Desmopachria</tp:taxon-name-part><tp:taxon-name-part taxon-name-part-type="species" reg="apicodente">apicodente</tp:taxon-name-part></tp:taxon-name></italic> for discussion of differences). <italic><tp:taxon-name><tp:taxon-name-part taxon-name-part-type="genus" reg="Desmopachria">Desmopachria</tp:taxon-name-part><tp:taxon-name-part taxon-name-part-type="species" reg="lateralis">lateralis</tp:taxon-name-part></tp:taxon-name></italic> also has a prominent lateral longitudinal elytral tumidity, but that species has differently shaped male genitalia (Figs <xref ref-type="fig" rid="F2">20–22</xref>).</p></tp:treatment-sec><tp:treatment-sec sec-type="description" id="SECID0EIYAI"><title>Description.</title><p><bold><italic>Measurements.</italic></bold><abbrev xmlns:xlink="http://www.w3.org/1999/xlink" xlink:title="total length" id="ABBRID0ETYAI" xlink:type="simple">TL</abbrev> = 2.0 mm, <abbrev xmlns:xlink="http://www.w3.org/1999/xlink" xlink:title="greatest width across elytra" id="ABBRID0EXYAI" xlink:type="simple">GW</abbrev> = 1.5 mm, <abbrev xmlns:xlink="http://www.w3.org/1999/xlink" xlink:title="greatest width of pronotum" id="ABBRID0E2YAI" xlink:type="simple">PW</abbrev> = 1.1 mm, <abbrev xmlns:xlink="http://www.w3.org/1999/xlink" xlink:title="greatest width of head" id="ABBRID0E6YAI" xlink:type="simple">HW</abbrev> = 0.7 mm, <abbrev xmlns:xlink="http://www.w3.org/1999/xlink" xlink:title="distance between eyes" id="ABBRID0EDZAI" xlink:type="simple">EW</abbrev> = 0.4 mm, <abbrev xmlns:xlink="http://www.w3.org/1999/xlink" xlink:title="total length" id="ABBRID0EHZAI" xlink:type="simple">TL</abbrev>/<abbrev xmlns:xlink="http://www.w3.org/1999/xlink" xlink:title="greatest width across elytra" id="ABBRID0ELZAI" xlink:type="simple">GW</abbrev> = 1.4, <abbrev xmlns:xlink="http://www.w3.org/1999/xlink" xlink:title="greatest width of head" id="ABBRID0EPZAI" xlink:type="simple">HW</abbrev>/<abbrev xmlns:xlink="http://www.w3.org/1999/xlink" xlink:title="distance between eyes" id="ABBRID0ETZAI" xlink:type="simple">EW</abbrev> = 1.8. Body very broad, laterally broadly rounded, lateral margins nearly continuously curved between pronotum and elytron (Fig. <xref ref-type="fig" rid="F2">23</xref>).</p><p><bold><italic>Coloration.</italic></bold> Head and pronotum evenly orange. Elytron brown, laterally and apically somewhat paler brown-orange. Ventral surfaces and appendages orange to orange-brown.</p><p><bold><italic>Sculpture and structure.</italic></bold> Head broad, short; anterior margin of clypeus distinctly margined with continuous flattened bead, broader and flatter medially; surface of head shiny, punctation extremely fine and sparse; eyes large (<abbrev xmlns:xlink="http://www.w3.org/1999/xlink" xlink:title="greatest width of head" id="ABBRID0EJ1AI" xlink:type="simple">HW</abbrev>/<abbrev xmlns:xlink="http://www.w3.org/1999/xlink" xlink:title="distance between eyes" id="ABBRID0EN1AI" xlink:type="simple">EW</abbrev> = 1.8); antennae short, scape and pedicel relatively large and rounded, flagellomere III long and slender, apically expanded, antennomeres IV-X short and broad, antennomere XI elongate, apically pointed. Pronotum short, lateral margins short, gently curved with continuous narrow marginal bead; surface shiny, punctation very fine, of the same size and evenly distributed except more coarsely punctate posteromedially. Elytron broad, laterally broadly curved, lateral margin distinctly sinuate at humeral angle, with distinct lateral tumidity extending posteriorly from humeral angle (Figs <xref ref-type="fig" rid="F2">23</xref>, <xref ref-type="fig" rid="F2">24</xref>); surface shiny, punctation of two sizes, minute and small, evenly punctate. Prosternum extremely short, longitudinally compressed, medially flattened; prosternal process broad, flattened, concave with broad lateral bead, apically pointed. Metaventrite broad and evenly smoothly convex medially, surface shiny, impunctate; metaventrite wings extremely slender. Metacoxa with medial portion short, &lt; 1/3 length of metaventrite medially, metacoxal lines slightly sinuate, divergent anteriorly; lateral portion of metacoxa extremely large, anteriorly strongly expanded; surface shiny, extremely minutely punctate. Metatrochanter very large, longer than length of ventral margin of metafemur; legs otherwise not noticeably modified. Abdomen with surfaces shiny and smooth, surface impunctate.</p><p><bold><italic>Male genitalia.</italic></bold> Male median lobe in in lateral aspect with large, broad, rounded base, apical portion with dorsal margin linear, ventral margin with large expansion medially, apically narrowed and slender to narrowly rounded apex (Fig. <xref ref-type="fig" rid="F2">25</xref>); in ventral aspect broad, long, lateral margins distinctly sinuate medially, apically narrowed to broadly rounded apex (Fig. <xref ref-type="fig" rid="F2">26</xref>). Lateral lobe large, broad medially, narrow basally and apically strongly and evenly narrowed to pointed apex, dorsal margin with long dense series of long setae (Fig. <xref ref-type="fig" rid="F2">27</xref>).</p><p><bold><italic>Sexual dimorphism and variation.</italic></bold> Only a single male specimen was examined.</p></tp:treatment-sec><tp:treatment-sec sec-type="etymology" id="SECID0ET2AI"><title>Etymology.</title><p>This species is named <italic><tp:taxon-name><tp:taxon-name-part taxon-name-part-type="genus" reg="Desmopachria"/><tp:taxon-name-part taxon-name-part-type="species" reg="tumida">tumida</tp:taxon-name-part></tp:taxon-name></italic>, Latin for swollen, for the laterally tumid, or swollen, elytral margins (Figs <xref ref-type="fig" rid="F2">23</xref>, <xref ref-type="fig" rid="F2">24</xref>).</p></tp:treatment-sec><tp:treatment-sec sec-type="distribution" id="SECID0EL3AI"><title>Distribution.</title><p>This species is known only from one site in the Gran Sabana of Bolivar State, Venezuela (Fig. <xref ref-type="fig" rid="F7">77</xref>).</p></tp:treatment-sec><tp:treatment-sec sec-type="type material" id="SECID0EV3AI"><title>Type material.</title><p>Holotype in <named-content xmlns:xlink="http://www.w3.org/1999/xlink" content-type="dwc:institutional_code" xlink:title="Museo del Instituto de Zoología Agrícola Francisco Fernández Yépez, Universidad Central de Venezuela, Maracay, Venezuela" xlink:href="http://grbio.org/institution/universidad-central-de-venezuela" xlink:type="simple">MIZA</named-content>, male labeled, “VENEZUELA: Bolivar State <named-content xmlns:xlink="http://www.w3.org/1999/xlink" content-type="dwc:verbatimCoordinates" xlink:type="simple"><named-content content-type="geo-json" specific-use="{&#34;type&#34;:&#34;Point&#34;,&#34;coordinates&#34;:[-61.592650,4.470550]}" id="NCID0EG4AI" xlink:type="simple">4°28.233'N, 61°35.559'W</named-content></named-content>, 867 m Gran Sabana, Pauji: Esmeraldes 16.vii.2010;leg. Short, Tellez, Arias detrital pools by forested stream VZ10-0716-02A/ SEMC0908227 KUNHM-ENT [barcode label]/ HOLOTYPE <italic><tp:taxon-name><tp:taxon-name-part taxon-name-part-type="genus" reg="Desmopachria">Desmopachria</tp:taxon-name-part><tp:taxon-name-part taxon-name-part-type="species" reg="tumida">tumida</tp:taxon-name-part></tp:taxon-name></italic> Miller, 2021 [red label with black line border].” This species is only known from the holotype.</p><sec sec-type="Checklist of Desmopachria apicodente species group" id="SECID0EW4AI"><title>Checklist of <italic><tp:taxon-name><tp:taxon-name-part taxon-name-part-type="genus" reg="Desmopachria">Desmopachria</tp:taxon-name-part><tp:taxon-name-part taxon-name-part-type="species" reg="apicodente">apicodente</tp:taxon-name-part></tp:taxon-name></italic> species group</title><p><italic><tp:taxon-name><tp:taxon-name-part taxon-name-part-type="genus" reg="Desmopachria">Desmopachria</tp:taxon-name-part><tp:taxon-name-part taxon-name-part-type="species" reg="apicodente">apicodente</tp:taxon-name-part></tp:taxon-name></italic> sp. nov. – Guyana, Venezuela</p><p><italic><tp:taxon-name><tp:taxon-name-part taxon-name-part-type="genus" reg="Desmopachria">Desmopachria</tp:taxon-name-part><tp:taxon-name-part taxon-name-part-type="species" reg="lateralis">lateralis</tp:taxon-name-part></tp:taxon-name></italic> sp. nov. – Venezuela</p><p><italic><tp:taxon-name><tp:taxon-name-part taxon-name-part-type="genus" reg="Desmopachria">Desmopachria</tp:taxon-name-part><tp:taxon-name-part taxon-name-part-type="species" reg="tumida">tumida</tp:taxon-name-part></tp:taxon-name></italic> sp. nov. – Venezuela</p></sec></tp:treatment-sec><tp:treatment-sec><!--Section generated to contain objects referenced in tp:taxon-treatment.--><fig id="F2" position="float" orientation="portrait"><object-id xmlns:xlink="http://www.w3.org/1999/xlink" content-type="doi" xlink:type="simple">10.3897/zookeys.1136.72744.figures13-27</object-id><object-id xmlns:xlink="http://www.w3.org/1999/xlink" content-type="arpha" xlink:type="simple">90465615-5945-5582-B517-6FC2459881BA</object-id><label>Figures 13–27.</label><caption><p><italic><tp:taxon-name><tp:taxon-name-part taxon-name-part-type="genus" reg="Desmopachria">Desmopachria</tp:taxon-name-part><tp:taxon-name-part taxon-name-part-type="species" reg="apicodente">apicodente</tp:taxon-name-part></tp:taxon-name></italic>-group species. (<bold>13–17</bold>) <italic><tp:taxon-name><tp:taxon-name-part taxon-name-part-type="genus" reg="Desmopachria">Desmopachria</tp:taxon-name-part><tp:taxon-name-part taxon-name-part-type="species" reg="apicodente">apicodente</tp:taxon-name-part></tp:taxon-name></italic><bold>13</bold> habitus <bold>14</bold> male median lobe, right lateral aspect <bold>15</bold> male median lobe, ventral aspect <bold>16</bold> male median lobe and lateral lobes, ventral aspect <bold>17</bold> right lateral lobe, right lateral aspect (<bold>18–22</bold>) <italic><tp:taxon-name><tp:taxon-name-part taxon-name-part-type="genus" reg="Desmopachria">Desmopachria</tp:taxon-name-part><tp:taxon-name-part taxon-name-part-type="species" reg="lateralis">lateralis</tp:taxon-name-part></tp:taxon-name></italic><bold>18</bold> habitus <bold>19</bold> left elytron, left lateral aspect <bold>20</bold> male median lobe, right lateral aspect <bold>21</bold> male median lobe and right lateral lobe, ventral aspect <bold>22</bold> right lateral lobe, right lateral aspect (<bold>23–27</bold>) <italic><tp:taxon-name><tp:taxon-name-part taxon-name-part-type="genus" reg="Desmopachria">Desmopachria</tp:taxon-name-part><tp:taxon-name-part taxon-name-part-type="species" reg="tumida">tumida</tp:taxon-name-part></tp:taxon-name></italic><bold>23</bold> habitus <bold>24</bold> left elytron, left lateral aspect <bold>25</bold> male median lobe, right lateral aspect <bold>26</bold> male median lobe, ventral aspect <bold>27</bold> right lateral lobe, right lateral aspect. Scale bars: 1.0 mm for habitus drawings.</p></caption><graphic xmlns:xlink="http://www.w3.org/1999/xlink" xlink:href="zookeys-1136-001_article-72744__-g002.jpg" position="float" orientation="portrait" xlink:type="simple" id="oo_782454.jpg"><uri content-type="original_file" xlink:type="simple">https://binary.pensoft.net/fig/782454</uri></graphic></fig><fig id="F7" position="float" orientation="portrait"><object-id xmlns:xlink="http://www.w3.org/1999/xlink" content-type="doi" xlink:type="simple">10.3897/zookeys.1136.72744.figures76-77</object-id><object-id xmlns:xlink="http://www.w3.org/1999/xlink" content-type="arpha" xlink:type="simple">C3FDF2F4-2394-54E8-8BC6-71FB37C9CE47</object-id><label>Figures 76, 77.</label><caption><p><italic><tp:taxon-name><tp:taxon-name-part taxon-name-part-type="genus" reg="Desmopachria">Desmopachria</tp:taxon-name-part></tp:taxon-name></italic> species distributions. <bold>76</bold> ungrouped <italic><tp:taxon-name><tp:taxon-name-part taxon-name-part-type="genus" reg="Desmopachria">Desmopachria</tp:taxon-name-part></tp:taxon-name></italic> species <bold>77</bold><italic><tp:taxon-name><tp:taxon-name-part taxon-name-part-type="genus" reg="Desmopachria">Desmopachria</tp:taxon-name-part><tp:taxon-name-part taxon-name-part-type="species" reg="apicodente">apicodente</tp:taxon-name-part></tp:taxon-name></italic> species group.</p></caption><graphic xmlns:xlink="http://www.w3.org/1999/xlink" xlink:href="zookeys-1136-001_article-72744__-g007.jpg" position="float" orientation="portrait" xlink:type="simple" id="oo_782459.jpg"><uri content-type="original_file" xlink:type="simple">https://binary.pensoft.net/fig/782459</uri></graphic></fig></tp:treatment-sec></tp:taxon-treatment>
