# Supplementary material for: ﻿Nineteen new species of Desmopachria Babington, 1841 (Coleoptera, Adephaga, Dytiscidae, Hydroporinae, Hyphydrini) with notes on the taxonomy of the genus
Source: Zookeys. 2022 Dec 16;1136:1–56. doi: 10.3897/zookeys.1136.72744 (PMC9836737; doi:10.3897/zookeys.1136.72744)
Supplement: XML Treatment for Desmopachria bifurcita [file zookeys.1136.72744-treatment8.xml]

<!DOCTYPE tp:taxon-treatment
  PUBLIC "-//TaxonX//DTD Taxonomic Treatment Publishing DTD v0 20100105//EN" "tax-treatment-NSO.dtd">
<tp:taxon-treatment xmlns:tp="http://www.plazi.org/taxpub"><tp:treatment-meta><kwd-group><label>Taxon classification</label><kwd>
                <named-content content-type="kingdom">Animalia</named-content>
              </kwd><kwd>
                <named-content content-type="order">Coleoptera</named-content>
              </kwd><kwd>
                <named-content content-type="family">Dytiscidae</named-content>
              </kwd></kwd-group><mixed-citation publication-type="journal"><person-group><name><surname>Miller</surname><given-names>Kelly B.</given-names></name></person-group><article-title>﻿Nineteen new species of <italic><tp:taxon-name><tp:taxon-name-part taxon-name-part-type="genus" reg="Desmopachria">Desmopachria</tp:taxon-name-part></tp:taxon-name></italic> Babington, 1841 (<tp:taxon-name><tp:taxon-name-part taxon-name-part-type="order">Coleoptera</tp:taxon-name-part></tp:taxon-name>, <tp:taxon-name><tp:taxon-name-part taxon-name-part-type="suborder">Adephaga</tp:taxon-name-part></tp:taxon-name>, <tp:taxon-name><tp:taxon-name-part taxon-name-part-type="family">Dytiscidae</tp:taxon-name-part></tp:taxon-name>, <tp:taxon-name><tp:taxon-name-part taxon-name-part-type="subfamily">Hydroporinae</tp:taxon-name-part></tp:taxon-name>, <tp:taxon-name><tp:taxon-name-part taxon-name-part-type="tribe">Hyphydrini</tp:taxon-name-part></tp:taxon-name>) with notes on the taxonomy of the genus</article-title><source>Zookeys</source><day>16</day><month>12</month><year>2022</year><volume>1136</volume><fpage>1</fpage><lpage>56</lpage><pub-id pub-id-type="doi">10.3897/zookeys.1136.72744</pub-id></mixed-citation></tp:treatment-meta><tp:nomenclature><label>﻿</label><tp:taxon-name>
              <object-id xmlns:xlink="http://www.w3.org/1999/xlink" content-type="arpha" xlink:type="simple">5AE03040-0D3A-529C-A54F-EBA78AC635D7</object-id>
              <tp:taxon-name-part taxon-name-part-type="genus" reg="Desmopachria">Desmopachria</tp:taxon-name-part>
              <tp:taxon-name-part taxon-name-part-type="species" reg="bifurcita">bifurcita</tp:taxon-name-part>
              <object-id xmlns:xlink="http://www.w3.org/1999/xlink" content-type="zoobank" xlink:type="simple">http://zoobank.org/B3351A38-F6E8-41FB-BCAA-DC78CB00A8F8</object-id>
            </tp:taxon-name><tp:taxon-status xmlns:xlink="http://www.w3.org/1999/xlink" xlink:type="simple">sp. nov.</tp:taxon-status><xref ref-type="fig" rid="F3">Figures 28–30</xref><xref ref-type="fig" rid="F8">, 78</xref></tp:nomenclature><tp:treatment-sec sec-type="type locality" id="SECID0E2EBI"><title>Type locality.</title><p>Peru, Junín, Sani Beni. The type locality is ambiguous. According to <xref ref-type="bibr" rid="B17">Otto (2017)</xref> this collection locality by P. Woytkowski may refer to a misspelling of “Sani Benu” which is at approximately <named-content xmlns:xlink="http://www.w3.org/1999/xlink" content-type="dwc:verbatimCoordinates" xlink:type="simple"><named-content content-type="geo-json" specific-use="{&#34;type&#34;:&#34;Point&#34;,&#34;coordinates&#34;:[-74.565565,-11.253917]}" id="NCID0EIFBI" xlink:type="simple">11.253917°S, 74.565565°W</named-content></named-content> (see below).</p></tp:treatment-sec><tp:treatment-sec sec-type="diagnosis" id="SECID0ENFBI"><title>Diagnosis.</title><p>Males of this species have the male genitalia very distinctive with the median lobe very short and strongly bifurcate (Fig. <xref ref-type="fig" rid="F3">29</xref>). The lateral lobes in dorsal aspect and broad, parallel-sided, and apically subtruncate (Fig. <xref ref-type="fig" rid="F3">29</xref>). In lateral aspect, they are slender and abruptly bent medially (Fig. <xref ref-type="fig" rid="F3">30</xref>). Specimens are very broad in dorsal aspect and dark reddish-brown dorsally. A number of species of <italic><tp:taxon-name><tp:taxon-name-part taxon-name-part-type="genus" reg="Desmopachria">Desmopachria</tp:taxon-name-part></tp:taxon-name></italic> have the median lobe short with long, medially bent lateral lobes like <italic><tp:taxon-name><tp:taxon-name-part taxon-name-part-type="genus" reg="Desmopachria">Desmopachria</tp:taxon-name-part><tp:taxon-name-part taxon-name-part-type="species" reg="bifurcita">bifurcita</tp:taxon-name-part></tp:taxon-name></italic>, including <italic><tp:taxon-name><tp:taxon-name-part taxon-name-part-type="genus" reg="Desmopachria">Desmopachria</tp:taxon-name-part><tp:taxon-name-part taxon-name-part-type="species" reg="bifasciata">bifasciata</tp:taxon-name-part></tp:taxon-name></italic> Zimmermann, <italic><tp:taxon-name><tp:taxon-name-part taxon-name-part-type="genus" reg="Desmopachria">Desmopachria</tp:taxon-name-part><tp:taxon-name-part taxon-name-part-type="species" reg="bolivari">bolivari</tp:taxon-name-part></tp:taxon-name></italic> Miller, <italic><tp:taxon-name><tp:taxon-name-part taxon-name-part-type="genus" reg="Desmopachria">Desmopachria</tp:taxon-name-part><tp:taxon-name-part taxon-name-part-type="species" reg="chei">chei</tp:taxon-name-part></tp:taxon-name></italic> Miller, <italic><tp:taxon-name><tp:taxon-name-part taxon-name-part-type="genus" reg="Desmopachria">Desmopachria</tp:taxon-name-part><tp:taxon-name-part taxon-name-part-type="species" reg="lata">lata</tp:taxon-name-part></tp:taxon-name></italic> sp. nov., <italic><tp:taxon-name><tp:taxon-name-part taxon-name-part-type="genus" reg="Desmopachria">Desmopachria</tp:taxon-name-part><tp:taxon-name-part taxon-name-part-type="species" reg="varians">varians</tp:taxon-name-part></tp:taxon-name></italic> Wehncke, and <italic><tp:taxon-name><tp:taxon-name-part taxon-name-part-type="genus" reg="Desmopachria">Desmopachria</tp:taxon-name-part><tp:taxon-name-part taxon-name-part-type="species" reg="ovalis">ovalis</tp:taxon-name-part></tp:taxon-name></italic> Sharp. Among these, <italic><tp:taxon-name><tp:taxon-name-part taxon-name-part-type="genus" reg="Desmopachria">Desmopachria</tp:taxon-name-part><tp:taxon-name-part taxon-name-part-type="species" reg="bifurcita">bifurcita</tp:taxon-name-part></tp:taxon-name></italic> is the only one with a bifid median lobe (Fig. <xref ref-type="fig" rid="F3">29</xref>). These species may together form another species group within <italic><tp:taxon-name><tp:taxon-name-part taxon-name-part-type="genus" reg="Desmopachria">Desmopachria</tp:taxon-name-part></tp:taxon-name></italic>, but more thorough examination of specimens will be needed to determine this.</p></tp:treatment-sec><tp:treatment-sec sec-type="description" id="SECID0EJJBI"><title>Description.</title><p><bold><italic>Measurements.</italic></bold><abbrev xmlns:xlink="http://www.w3.org/1999/xlink" xlink:title="total length" id="ABBRID0EUJBI" xlink:type="simple">TL</abbrev> = 1.8–1.9 mm, <abbrev xmlns:xlink="http://www.w3.org/1999/xlink" xlink:title="greatest width across elytra" id="ABBRID0EYJBI" xlink:type="simple">GW</abbrev> = 1.3 mm, <abbrev xmlns:xlink="http://www.w3.org/1999/xlink" xlink:title="greatest width of pronotum" id="ABBRID0E3JBI" xlink:type="simple">PW</abbrev> = 1.0 mm, <abbrev xmlns:xlink="http://www.w3.org/1999/xlink" xlink:title="greatest width of head" id="ABBRID0EAKBI" xlink:type="simple">HW</abbrev> = 0.6 mm, <abbrev xmlns:xlink="http://www.w3.org/1999/xlink" xlink:title="distance between eyes" id="ABBRID0EEKBI" xlink:type="simple">EW</abbrev> = 0.3 mm, <abbrev xmlns:xlink="http://www.w3.org/1999/xlink" xlink:title="total length" id="ABBRID0EIKBI" xlink:type="simple">TL</abbrev>/<abbrev xmlns:xlink="http://www.w3.org/1999/xlink" xlink:title="greatest width across elytra" id="ABBRID0EMKBI" xlink:type="simple">GW</abbrev> = 1.4, <abbrev xmlns:xlink="http://www.w3.org/1999/xlink" xlink:title="greatest width of head" id="ABBRID0EQKBI" xlink:type="simple">HW</abbrev>/<abbrev xmlns:xlink="http://www.w3.org/1999/xlink" xlink:title="distance between eyes" id="ABBRID0EUKBI" xlink:type="simple">EW</abbrev> = 2.1–2.4. Body very broad, rounded, laterally broadly curved, lateral margins continuous between pronotum and elytron, body broadest across elytra anterior midlength of body (Fig. <xref ref-type="fig" rid="F3">28</xref>).</p><p><bold><italic>Coloration</italic></bold> (Fig. <xref ref-type="fig" rid="F3">28</xref>). Dorsal surface of head dark red, paler red along anterior margin. Pronotum evenly red. Elytron red, vaguely darker along anterior and sutural margins. Head appendages, legs, and ventral surfaces red to dark red.</p><p><bold><italic>Sculpture and structure.</italic></bold> Head broad, anteriorly produced in rounded lobe; anterior margin of clypeus curved, flattened, margined with conspicuous, continuous flattened narrow bead; surface of head shiny, finely and sparsely punctate; eyes large (Fig. <xref ref-type="fig" rid="F3">28</xref>, <abbrev xmlns:xlink="http://www.w3.org/1999/xlink" xlink:title="greatest width of head" id="ABBRID0ESLBI" xlink:type="simple">HW</abbrev>/<abbrev xmlns:xlink="http://www.w3.org/1999/xlink" xlink:title="distance between eyes" id="ABBRID0EWLBI" xlink:type="simple">EW</abbrev> = 2.1–2.4); antennae short, scape and pedicel relatively large and rounded, flagellomere III long and slender, apically expanded, antennomeres IV-X short and broad, lobed at anterodorsal angle, antennomere XI elongate, apically pointed. Pronotum very short, lateral margins short, slightly curved with continuous narrow bead, slightly wider medially; surface shiny, impunctate medially, punctate around margins, punctation variable, fine to course. Elytron moderately broad, laterally broadly curved; surface shiny, more coarsely and evenly punctate than pronotum, punctation distinctive and prominent. Prosternum extremely short, longitudinally compressed, medially slightly carinate; prosternal process slender anteriorly, with distinctive, small medial tubercle, apically short and broad, medially slightly carinate, concave, apically acutely pointed. Metaventrite broad and evenly smoothly convex medially, surface shiny, moderately and irregularly punctate; metaventrite wings extremely slender. Metacoxa with medial portion short, &lt; 1/3 length of metaventrite medially, metacoxal lines slightly divergent anteriorly; lateral portion of metacoxa extremely large, anteriorly strongly expanded; surface shiny, evenly punctate, punctures evenly distributed. Metatrochanter large, subequal to length of ventral margin of metafemur; legs otherwise not noticeably modified. Abdomen with surfaces shiny and smooth, very finely and sparsely punctate.</p><p><bold><italic>Male genitalia.</italic></bold> Male median lobe in lateral aspect extremely short, apically distinctly bifid, each branch apicolaterally pointed, (Fig. <xref ref-type="fig" rid="F3">29</xref>). Lateral lobe in ventral aspect evenly broad throughout length, lateral margins parallel, apically broadly rounded (Fig. <xref ref-type="fig" rid="F3">30</xref>) in lateral aspect slender throughout length, abruptly curved medially (Fig. <xref ref-type="fig" rid="F3">31</xref>).</p><p><bold><italic>Sexual dimorphism.</italic></bold> No obvious sexual dimorphic features were discovered.</p><p><bold><italic>Variation.</italic></bold> No characteristic variation was examined among the specimens examined.</p></tp:treatment-sec><tp:treatment-sec sec-type="etymology" id="SECID0E2MBI"><title>Etymology.</title><p>This species is named <italic><tp:taxon-name><tp:taxon-name-part taxon-name-part-type="genus" reg="Desmopachria"/><tp:taxon-name-part taxon-name-part-type="species" reg="bifurcita">bifurcita</tp:taxon-name-part></tp:taxon-name></italic>, Latin for the short, bifurcate male median lobe.</p></tp:treatment-sec><tp:treatment-sec sec-type="distribution" id="SECID0ELNBI"><title>Distribution.</title><p>The exact locality of collection of this species is somewhat ambiguous. The locality Sani Beni is probably “Sani Benu” at coordinates <named-content xmlns:xlink="http://www.w3.org/1999/xlink" content-type="dwc:verbatimCoordinates" xlink:type="simple"><named-content content-type="geo-json" specific-use="{&#34;type&#34;:&#34;Point&#34;,&#34;coordinates&#34;:[-74.565565,-11.253917]}" id="NCID0EUNBI" xlink:type="simple">11.253917°S, 74.565565°W</named-content></named-content>, as with <tp:taxon-name><tp:taxon-name-part taxon-name-part-type="family">Eucnemidae</tp:taxon-name-part></tp:taxon-name> Eschscholtz specimens collected by the same collector as documented by <xref ref-type="bibr" rid="B17">Otto (2017)</xref> (Fig. <xref ref-type="fig" rid="F8">78</xref>).</p></tp:treatment-sec><tp:treatment-sec sec-type="type material" id="SECID0EGOBI"><title>Type material.</title><p>Holotype in <named-content xmlns:xlink="http://www.w3.org/1999/xlink" content-type="dwc:institutional_code" xlink:title="University of Kansas Natural History Museum, University of Kansas, Lawrence, Kansas, USA" xlink:href="http://grbio.org/institution/university-kansas-biodiversity-institute" xlink:type="simple">SEMC</named-content>, male labeled, “PERU Dept. Juni Sani Beni 1 Aug. 1935 [“1 Aug.” handwritten] P. Wyotkowski co/ HOLOTYPE <italic><tp:taxon-name><tp:taxon-name-part taxon-name-part-type="genus" reg="Desmopachria">Desmopachria</tp:taxon-name-part><tp:taxon-name-part taxon-name-part-type="species" reg="bifurcita">bifurcita</tp:taxon-name-part></tp:taxon-name></italic> Miller, 2021 [red label with black line border].” Paratypes, 5 in <named-content xmlns:xlink="http://www.w3.org/1999/xlink" content-type="dwc:institutional_code" xlink:title="University of Kansas Natural History Museum, University of Kansas, Lawrence, Kansas, USA" xlink:href="http://grbio.org/institution/university-kansas-biodiversity-institute" xlink:type="simple">SEMC</named-content> and <named-content xmlns:xlink="http://www.w3.org/1999/xlink" content-type="dwc:institutional_code" xlink:title="Museum of Southwestern Biology Division of Arthropods, University of New Mexico, Albuquerque, NM, USA" xlink:href="http://grbio.org/institution/university-new-mexico" xlink:type="simple">MSBA</named-content> labeled same as holotype except with dates, 10 Aug 1935, 11 Aug 1935, 19 Aug 1935, 20 Aug 1935, and 6 Nov 1935 and “/…PARATYPE <italic><tp:taxon-name><tp:taxon-name-part taxon-name-part-type="genus" reg="Desmopachria">Desmopachria</tp:taxon-name-part><tp:taxon-name-part taxon-name-part-type="species" reg="bifurcita">bifurcita</tp:taxon-name-part></tp:taxon-name></italic> Miller, 2021 [blue label with black line border].”</p><fig id="F3" position="float" orientation="portrait"><object-id xmlns:xlink="http://www.w3.org/1999/xlink" content-type="doi" xlink:type="simple">10.3897/zookeys.1136.72744.figures28-45</object-id><object-id xmlns:xlink="http://www.w3.org/1999/xlink" content-type="arpha" xlink:type="simple">62281399-63C8-57F9-B2E5-B1C8B02E2E1C</object-id><label>Figures 28–45.</label><caption><p><italic><tp:taxon-name><tp:taxon-name-part taxon-name-part-type="genus" reg="Desmopachria">Desmopachria</tp:taxon-name-part></tp:taxon-name></italic> species. (<bold>28–30</bold>) <italic><tp:taxon-name><tp:taxon-name-part taxon-name-part-type="genus" reg="Desmopachria">Desmopachria</tp:taxon-name-part><tp:taxon-name-part taxon-name-part-type="species" reg="bifurcita">bifurcita</tp:taxon-name-part></tp:taxon-name></italic><bold>28</bold> habitus <bold>29</bold> male median and lateral lobes, dorsal aspect <bold>30</bold> male lateral lobe, right lateral aspect (<bold>31–33</bold>) <italic><tp:taxon-name><tp:taxon-name-part taxon-name-part-type="genus" reg="Desmopachria">Desmopachria</tp:taxon-name-part><tp:taxon-name-part taxon-name-part-type="species" reg="lata">lata</tp:taxon-name-part></tp:taxon-name></italic><bold>31</bold> habitus <bold>32</bold> male genitalia, ventral aspect <bold>33</bold> right lateral lobe, right lateral aspect. (<bold>34, 35</bold>) <italic><tp:taxon-name><tp:taxon-name-part taxon-name-part-type="genus" reg="Desompachria">Desompachria</tp:taxon-name-part><tp:taxon-name-part taxon-name-part-type="species" reg="bifasciata">bifasciata</tp:taxon-name-part></tp:taxon-name></italic><bold>34</bold> habitus <bold>35</bold> male genitalia, ventral aspect (<bold>36–38</bold>) <italic><tp:taxon-name><tp:taxon-name-part taxon-name-part-type="genus" reg="Desmopachria">Desmopachria</tp:taxon-name-part><tp:taxon-name-part taxon-name-part-type="species" reg="bolivari">bolivari</tp:taxon-name-part></tp:taxon-name></italic><bold>36</bold> male genitalia, dorsal aspect <bold>37</bold> right lateral lobe, right lateral aspect <bold>38</bold> median lobe, right lateral aspect <bold>39</bold><italic><tp:taxon-name><tp:taxon-name-part taxon-name-part-type="genus" reg="Desmopachria">Desmopachria</tp:taxon-name-part><tp:taxon-name-part taxon-name-part-type="species" reg="ovalis">ovalis</tp:taxon-name-part></tp:taxon-name></italic>, male genitalia, dorsal aspect (<bold>40–42</bold>) <italic><tp:taxon-name><tp:taxon-name-part taxon-name-part-type="genus" reg="Desmopachria">Desmopachria</tp:taxon-name-part><tp:taxon-name-part taxon-name-part-type="species" reg="varians">varians</tp:taxon-name-part></tp:taxon-name></italic><bold>40</bold> habitus <bold>41</bold> male genitalia, ventral aspect <bold>42</bold> right lateral lobe, right lateral aspect (<bold>43–45</bold>) <italic><tp:taxon-name><tp:taxon-name-part taxon-name-part-type="genus" reg="Desmopachria">Desmopachria</tp:taxon-name-part><tp:taxon-name-part taxon-name-part-type="species" reg="pseudocavia">pseudocavia</tp:taxon-name-part></tp:taxon-name></italic><bold>43</bold> habitus <bold>44</bold> abdominal sternite VI, ventral aspect <bold>45</bold> male median lobe and right lateral lobe, ventral aspect. Scale bars: 1.0 mm for habitus drawings; 0.25 mm (<bold>44</bold>).</p></caption><graphic xmlns:xlink="http://www.w3.org/1999/xlink" xlink:href="zookeys-1136-001_article-72744__-g003.jpg" position="float" orientation="portrait" xlink:type="simple" id="oo_782455.jpg"><uri content-type="original_file" xlink:type="simple">https://binary.pensoft.net/fig/782455</uri></graphic></fig></tp:treatment-sec><tp:treatment-sec><!--Section generated to contain objects referenced in tp:taxon-treatment.--><fig id="F8" position="float" orientation="portrait"><object-id xmlns:xlink="http://www.w3.org/1999/xlink" content-type="doi" xlink:type="simple">10.3897/zookeys.1136.72744.figure78</object-id><object-id xmlns:xlink="http://www.w3.org/1999/xlink" content-type="arpha" xlink:type="simple">0C8DDC07-DE01-509F-83B2-941D84B4E01C</object-id><label>Figure 78.</label><caption><p><italic><tp:taxon-name><tp:taxon-name-part taxon-name-part-type="genus" reg="Desmopachria">Desmopachria</tp:taxon-name-part></tp:taxon-name></italic> species distributions. <italic><tp:taxon-name><tp:taxon-name-part taxon-name-part-type="genus" reg="Desmopachria">Desmopachria</tp:taxon-name-part><tp:taxon-name-part taxon-name-part-type="species" reg="bifurcita">bifurcita</tp:taxon-name-part></tp:taxon-name></italic> species group and <italic><tp:taxon-name><tp:taxon-name-part taxon-name-part-type="genus" reg="Desmopachria">Desmopachria</tp:taxon-name-part><tp:taxon-name-part taxon-name-part-type="species" reg="convexa">convexa</tp:taxon-name-part></tp:taxon-name></italic> species group.</p></caption><graphic xmlns:xlink="http://www.w3.org/1999/xlink" xlink:href="zookeys-1136-001_article-72744__-g008.jpg" position="float" orientation="portrait" xlink:type="simple" id="oo_782460.jpg"><uri content-type="original_file" xlink:type="simple">https://binary.pensoft.net/fig/782460</uri></graphic></fig></tp:treatment-sec><ref-list><ref id="B17"><mixed-citation xmlns:xlink="http://www.w3.org/1999/xlink" xlink:type="simple"><person-group><name name-style="western"><surname>Otto</surname><given-names>RL</given-names></name></person-group> (<year>2017</year>) Beetles of Peru: a survey of the Families. <tp:taxon-name><tp:taxon-name-part taxon-name-part-type="family">Eucnemidae</tp:taxon-name-part></tp:taxon-name> Eschscholtz, 1829. Revista Peruana de Biología 24(1): e11. <ext-link xlink:href="10.15381/rpb.v24i1.13107" ext-link-type="doi" xlink:type="simple">https://doi.org/10.15381/rpb.v24i1.13107</ext-link></mixed-citation></ref></ref-list></tp:taxon-treatment>
