# Supplementary material for: ﻿Nineteen new species of Desmopachria Babington, 1841 (Coleoptera, Adephaga, Dytiscidae, Hydroporinae, Hyphydrini) with notes on the taxonomy of the genus
Source: Zookeys. 2022 Dec 16;1136:1–56. doi: 10.3897/zookeys.1136.72744 (PMC9836737; doi:10.3897/zookeys.1136.72744)
Supplement: XML Treatment for Desmopachria pseudocavia [file zookeys.1136.72744-treatment10.xml]

<!DOCTYPE tp:taxon-treatment
  PUBLIC "-//TaxonX//DTD Taxonomic Treatment Publishing DTD v0 20100105//EN" "tax-treatment-NSO.dtd">
<tp:taxon-treatment xmlns:tp="http://www.plazi.org/taxpub"><tp:treatment-meta><kwd-group><label>Taxon classification</label><kwd>
                <named-content content-type="kingdom">Animalia</named-content>
              </kwd><kwd>
                <named-content content-type="order">Coleoptera</named-content>
              </kwd><kwd>
                <named-content content-type="family">Dytiscidae</named-content>
              </kwd></kwd-group><mixed-citation publication-type="journal"><person-group><name><surname>Miller</surname><given-names>Kelly B.</given-names></name></person-group><article-title>﻿Nineteen new species of <italic><tp:taxon-name><tp:taxon-name-part taxon-name-part-type="genus" reg="Desmopachria">Desmopachria</tp:taxon-name-part></tp:taxon-name></italic> Babington, 1841 (<tp:taxon-name><tp:taxon-name-part taxon-name-part-type="order">Coleoptera</tp:taxon-name-part></tp:taxon-name>, <tp:taxon-name><tp:taxon-name-part taxon-name-part-type="suborder">Adephaga</tp:taxon-name-part></tp:taxon-name>, <tp:taxon-name><tp:taxon-name-part taxon-name-part-type="family">Dytiscidae</tp:taxon-name-part></tp:taxon-name>, <tp:taxon-name><tp:taxon-name-part taxon-name-part-type="subfamily">Hydroporinae</tp:taxon-name-part></tp:taxon-name>, <tp:taxon-name><tp:taxon-name-part taxon-name-part-type="tribe">Hyphydrini</tp:taxon-name-part></tp:taxon-name>) with notes on the taxonomy of the genus</article-title><source>Zookeys</source><day>16</day><month>12</month><year>2022</year><volume>1136</volume><fpage>1</fpage><lpage>56</lpage><pub-id pub-id-type="doi">10.3897/zookeys.1136.72744</pub-id></mixed-citation></tp:treatment-meta><tp:nomenclature><label>﻿</label><tp:taxon-name>
              <object-id xmlns:xlink="http://www.w3.org/1999/xlink" content-type="arpha" xlink:type="simple">D8F195B2-806B-5F8E-BB51-AE4EA4831469</object-id>
              <tp:taxon-name-part taxon-name-part-type="genus" reg="Desmopachria">Desmopachria</tp:taxon-name-part>
              <tp:taxon-name-part taxon-name-part-type="species" reg="pseudocavia">pseudocavia</tp:taxon-name-part>
              <object-id xmlns:xlink="http://www.w3.org/1999/xlink" content-type="zoobank" xlink:type="simple">http://zoobank.org/E41416AC-93FD-4951-A2BD-4F063DBCD9F3</object-id>
            </tp:taxon-name><tp:taxon-status xmlns:xlink="http://www.w3.org/1999/xlink" xlink:type="simple">sp. nov.</tp:taxon-status><xref ref-type="fig" rid="F3">Figures 43–45</xref><xref ref-type="fig" rid="F8">, 78</xref></tp:nomenclature><tp:treatment-sec sec-type="type locality" id="SECID0EOFCI"><title>Type locality.</title><p>Venezuela, Bolivar State, Rio Caripito, near Rio Orinoco, <named-content xmlns:xlink="http://www.w3.org/1999/xlink" content-type="dwc:verbatimCoordinates" xlink:type="simple"><named-content content-type="geo-json" specific-use="{&#34;type&#34;:&#34;Point&#34;,&#34;coordinates&#34;:[-67.029120,6.586940]}" id="NCID0EXFCI" xlink:type="simple">6.58694°N 67.02912°W</named-content></named-content>.</p></tp:treatment-sec><tp:treatment-sec sec-type="diagnosis" id="SECID0E3FCI"><title>Diagnosis.</title><p>This species belongs to the <italic><tp:taxon-name><tp:taxon-name-part taxon-name-part-type="genus" reg="Desmopachria">Desmopachria</tp:taxon-name-part><tp:taxon-name-part taxon-name-part-type="species" reg="convexa-signata">convexa-signata</tp:taxon-name-part></tp:taxon-name></italic> subgroup based on the small articulable, subapical process on the lateral lobe (Fig. <xref ref-type="fig" rid="F3">45</xref>). Specimens are similar to those of <italic><tp:taxon-name><tp:taxon-name-part taxon-name-part-type="genus" reg="Desmopachria">Desmopachria</tp:taxon-name-part><tp:taxon-name-part taxon-name-part-type="species" reg="cavia">cavia</tp:taxon-name-part></tp:taxon-name></italic> Braga &amp; Ferreira Jr. in size, shape, general features, and the presence of a setose depression medially on abdominal sternite VI. However, <italic><tp:taxon-name><tp:taxon-name-part taxon-name-part-type="genus" reg="Desmopachria">Desmopachria</tp:taxon-name-part><tp:taxon-name-part taxon-name-part-type="species" reg="pseudocavia">pseudocavia</tp:taxon-name-part></tp:taxon-name></italic> has a distinctly different dorsal color pattern (Fig. <xref ref-type="fig" rid="F3">43</xref>; Braga and Ferreira-Jr. 2010: fig. 3A) and similar, but differently shaped <bold><italic>male genitalia.</italic></bold> In <italic><tp:taxon-name><tp:taxon-name-part taxon-name-part-type="genus" reg="Desmopachria">Desmopachria</tp:taxon-name-part><tp:taxon-name-part taxon-name-part-type="species" reg="pseudocavia">pseudocavia</tp:taxon-name-part></tp:taxon-name></italic> the male median lobe terminates in two short rami which are apically rounded and evenly and strongly curved mediad (Fig. <xref ref-type="fig" rid="F3">45</xref>). In <italic><tp:taxon-name><tp:taxon-name-part taxon-name-part-type="genus" reg="Desmopachria">Desmopachria</tp:taxon-name-part><tp:taxon-name-part taxon-name-part-type="species" reg="cavia">cavia</tp:taxon-name-part></tp:taxon-name></italic> these rami are more linear and are apically more distinctly pointed (Braga and Ferreira-Jr. 2010: figs 3D, E). Also, although both species are extremely small diving beetles, <italic><tp:taxon-name><tp:taxon-name-part taxon-name-part-type="genus" reg="Desmopachria">Desmopachria</tp:taxon-name-part><tp:taxon-name-part taxon-name-part-type="species" reg="pseudocavia">pseudocavia</tp:taxon-name-part></tp:taxon-name></italic> (<abbrev xmlns:xlink="http://www.w3.org/1999/xlink" xlink:title="total length" id="ABBRID0ETICI" xlink:type="simple">TL</abbrev> = 1.1–1.2 mm) are even smaller than <italic><tp:taxon-name><tp:taxon-name-part taxon-name-part-type="genus" reg="Desmopachria">Desmopachria</tp:taxon-name-part><tp:taxon-name-part taxon-name-part-type="species" reg="cavia">cavia</tp:taxon-name-part></tp:taxon-name></italic> (<abbrev xmlns:xlink="http://www.w3.org/1999/xlink" xlink:title="total length" id="ABBRID0ECJCI" xlink:type="simple">TL</abbrev> = 1.3–1.5 mm, Braga and Ferreira-Jr. 2010).</p></tp:treatment-sec><tp:treatment-sec sec-type="description" id="SECID0EGJCI"><title>Description.</title><p><bold><italic>Measurements.</italic></bold><abbrev xmlns:xlink="http://www.w3.org/1999/xlink" xlink:title="total length" id="ABBRID0ERJCI" xlink:type="simple">TL</abbrev> = 1.1–1.2 mm, <abbrev xmlns:xlink="http://www.w3.org/1999/xlink" xlink:title="greatest width across elytra" id="ABBRID0EVJCI" xlink:type="simple">GW</abbrev> = 0.8 mm, <abbrev xmlns:xlink="http://www.w3.org/1999/xlink" xlink:title="greatest width of pronotum" id="ABBRID0EZJCI" xlink:type="simple">PW</abbrev> = 0.6 mm, <abbrev xmlns:xlink="http://www.w3.org/1999/xlink" xlink:title="greatest width of head" id="ABBRID0E4JCI" xlink:type="simple">HW</abbrev> = 0.4–0.5 mm, <abbrev xmlns:xlink="http://www.w3.org/1999/xlink" xlink:title="distance between eyes" id="ABBRID0EBKCI" xlink:type="simple">EW</abbrev> = 0.2 mm, <abbrev xmlns:xlink="http://www.w3.org/1999/xlink" xlink:title="total length" id="ABBRID0EFKCI" xlink:type="simple">TL</abbrev>/<abbrev xmlns:xlink="http://www.w3.org/1999/xlink" xlink:title="greatest width across elytra" id="ABBRID0EJKCI" xlink:type="simple">GW</abbrev> = 1.4–1.5, <abbrev xmlns:xlink="http://www.w3.org/1999/xlink" xlink:title="greatest width of head" id="ABBRID0ENKCI" xlink:type="simple">HW</abbrev>/<abbrev xmlns:xlink="http://www.w3.org/1999/xlink" xlink:title="distance between eyes" id="ABBRID0ERKCI" xlink:type="simple">EW</abbrev> = 2.3–2.4. Body broad, ovoid, laterally broadly curved, lateral margins continuous between pronotum and elytron, body broadest across elytra at midlength of body (Fig. <xref ref-type="fig" rid="F3">43</xref>).</p><p><bold><italic>Coloration.</italic></bold> Dorsal surface of head and pronotum yellow. Elytron brown with diffuse, complex maculae, margins of maculae indistinct (Fig. <xref ref-type="fig" rid="F3">43</xref>). Head appendages, legs, and ventral surfaces yellow.</p><p><bold><italic>Sculpture and structure.</italic></bold> Head broad, anteriorly rounded, anterior margin of clypeus curved, flattened, margined with conspicuous, continuous flattened narrow bead; surface of head shiny, very finely and sparsely punctate; eyes very large (Fig. <xref ref-type="fig" rid="F3">43</xref>, <abbrev xmlns:xlink="http://www.w3.org/1999/xlink" xlink:title="greatest width of head" id="ABBRID0EPLCI" xlink:type="simple">HW</abbrev>/<abbrev xmlns:xlink="http://www.w3.org/1999/xlink" xlink:title="distance between eyes" id="ABBRID0ETLCI" xlink:type="simple">EW</abbrev> = 2.3–2.4); antennae short, scape and pedicel relatively large and rounded, flagellomere III long and slender, apically expanded, antennomeres IV-X short and broad, lobed at anterodorsal angle, antennomere XI elongate, apically pointed. Pronotum short, lateral margins short, curved with continuous narrow bead of even width throughout; surface shiny, impunctate to very finely and sparsely punctate. Elytron broad, laterally broadly curved; surface shiny, very finely and sparsely punctate. Prosternum extremely short, longitudinally compressed, medially slightly carinate; prosternal process slender anteriorly, with distinctive, small, sharp medial tubercle, apically short and broad, medially slightly carinate, concave, apically acutely pointed. Metaventrite broad and evenly smoothly convex medially, surface shiny, impunctate; metaventrite wings extremely slender. Metacoxa with medial portion short, &lt; 1/3 length of metaventrite medially, metacoxal lines divergent anteriorly; lateral portion of metacoxa extremely large, anteriorly strongly expanded; surface shiny, impunctate. Metatrochanter large, subequal to length of ventral margin of metafemur; legs otherwise not noticeably modified. Abdomen with surfaces shiny and smooth, very finely and sparsely punctate; abdominal sternite VI with medial longitudinally oval depression with field of setae around margins (Fig. <xref ref-type="fig" rid="F3">44</xref>).</p><p><bold><italic>Male genitalia.</italic></bold> Male median lobe in lateral aspect short, slightly curved ventrad; in ventral aspect broad basally, narrowed apically, apex formed as lateral, curved rami with medial rounded emargination (Fig. <xref ref-type="fig" rid="F3">45</xref>). Lateral lobe in ventral aspect robust, subapically concave on lateral margin, apex truncate, with distinct small subapical articulable process (Fig. <xref ref-type="fig" rid="F3">45</xref>).</p><p><bold><italic>Sexual dimorphism.</italic></bold> No obvious sexually dimorphic features were discovered.</p><p><bold><italic>Variation.</italic></bold> There is substantial variation in the extent and distinctiveness of the dorsal coloration on the elytra (Fig. <xref ref-type="fig" rid="F3">43</xref>), though the basic pattern seems to be conserved. The humeral and anteromedial maculae and the apical maculae are nearly always present and distinctive. The medial longitudinal macula and lateral maculae are range from nearly absent to vague or indistinct to distinctive.</p></tp:treatment-sec><tp:treatment-sec sec-type="etymology" id="SECID0E3MCI"><title>Etymology.</title><p>This species is named <italic><tp:taxon-name><tp:taxon-name-part taxon-name-part-type="genus" reg="Desmopachria"/><tp:taxon-name-part taxon-name-part-type="species" reg="pseudocavia">pseudocavia</tp:taxon-name-part></tp:taxon-name></italic>, Latin for resembling <italic><tp:taxon-name><tp:taxon-name-part taxon-name-part-type="genus" reg="Desmopachria"/><tp:taxon-name-part taxon-name-part-type="species" reg="cavia">cavia</tp:taxon-name-part></tp:taxon-name></italic>, for the similarities of this species to <italic><tp:taxon-name><tp:taxon-name-part taxon-name-part-type="genus" reg="Desmopachria">Desmopachria</tp:taxon-name-part><tp:taxon-name-part taxon-name-part-type="species" reg="cavia">cavia</tp:taxon-name-part></tp:taxon-name></italic> Braga &amp; Ferreira Jr.</p></tp:treatment-sec><tp:treatment-sec sec-type="distribution" id="SECID0EBOCI"><title>Distribution.</title><p>This species is known from Venezuela from the states of Amazonas, Anzoategui, Apure, Bolivar, and Monagas (Fig. <xref ref-type="fig" rid="F8">78</xref>).</p></tp:treatment-sec><tp:treatment-sec sec-type="type material" id="SECID0ELOCI"><title>Type material.</title><p>Holotype in <named-content xmlns:xlink="http://www.w3.org/1999/xlink" content-type="dwc:institutional_code" xlink:title="Museo del Instituto de Zoología Agrícola Francisco Fernández Yépez, Universidad Central de Venezuela, Maracay, Venezuela" xlink:href="http://grbio.org/institution/universidad-central-de-venezuela" xlink:type="simple">MIZA</named-content>, male labeled, “VENEZUELA: Amazonas State <named-content xmlns:xlink="http://www.w3.org/1999/xlink" content-type="dwc:verbatimCoordinates" xlink:type="simple"><named-content content-type="geo-json" specific-use="{&#34;type&#34;:&#34;Point&#34;,&#34;coordinates&#34;:[-67.739017,4.980633]}" id="NCID0E3OCI" xlink:type="simple">4°58.838'N, 67°44.341'W</named-content></named-content>; 95m Communidad Caño Gato, on Rio Sipapo; 16.i.2009; leg. Short, Miller, Camacho, Joly, and García VZ09-0116-01X: along stream/ SM0842899 KUNHM-ENT [barcode label]/ HOLOTYPE <italic><tp:taxon-name><tp:taxon-name-part taxon-name-part-type="genus" reg="Desmopachria">Desmopachria</tp:taxon-name-part><tp:taxon-name-part taxon-name-part-type="species" reg="pseudocavia">pseudocavia</tp:taxon-name-part></tp:taxon-name></italic> Miller, 2021 [red label with black line border].” Paratypes, 94 specimens, each with paratype label, “…/ PARATYPE <italic><tp:taxon-name><tp:taxon-name-part taxon-name-part-type="genus" reg="Desmopachria">Desmopachria</tp:taxon-name-part><tp:taxon-name-part taxon-name-part-type="species" reg="pseudocavia">pseudocavia</tp:taxon-name-part></tp:taxon-name></italic> Miller, 2021 [blue label with black line border]” and different barcode labels (Table <xref ref-type="table" rid="T1">1</xref>); 69 in in <named-content xmlns:xlink="http://www.w3.org/1999/xlink" content-type="dwc:institutional_code" xlink:title="Museo del Instituto de Zoología Agrícola Francisco Fernández Yépez, Universidad Central de Venezuela, Maracay, Venezuela" xlink:href="http://grbio.org/institution/universidad-central-de-venezuela" xlink:type="simple">MIZA</named-content>, <named-content xmlns:xlink="http://www.w3.org/1999/xlink" content-type="dwc:institutional_code" xlink:title="Museum of Southwestern Biology Division of Arthropods, University of New Mexico, Albuquerque, NM, USA" xlink:href="http://grbio.org/institution/university-new-mexico" xlink:type="simple">MSBA</named-content> and <named-content xmlns:xlink="http://www.w3.org/1999/xlink" content-type="dwc:institutional_code" xlink:title="University of Kansas Natural History Museum, University of Kansas, Lawrence, Kansas, USA" xlink:href="http://grbio.org/institution/university-kansas-biodiversity-institute" xlink:type="simple">SEMC</named-content> labeled same as holotype; 3 in <named-content xmlns:xlink="http://www.w3.org/1999/xlink" content-type="dwc:institutional_code" xlink:title="University of Kansas Natural History Museum, University of Kansas, Lawrence, Kansas, USA" xlink:href="http://grbio.org/institution/university-kansas-biodiversity-institute" xlink:type="simple">SEMC</named-content> labeled, “VENEZUELA: Amazonas State <named-content xmlns:xlink="http://www.w3.org/1999/xlink" content-type="dwc:verbatimCoordinates" xlink:type="simple"><named-content content-type="geo-json" specific-use="{&#34;type&#34;:&#34;Point&#34;,&#34;coordinates&#34;:[-67.739083,4.980750]}" id="NCID0E5QCI" xlink:type="simple">4°58.845'N, 67°44.345'W</named-content></named-content>; 100m Communidad Caño Gato on Rio Sipapo; sandy stream; 7.i.2006 AS-06-016; leg. A.E.Z. Short/…”; 4 in <named-content xmlns:xlink="http://www.w3.org/1999/xlink" content-type="dwc:institutional_code" xlink:title="University of Kansas Natural History Museum, University of Kansas, Lawrence, Kansas, USA" xlink:href="http://grbio.org/institution/university-kansas-biodiversity-institute" xlink:type="simple">SEMC</named-content> labeled, “VENEZUELA: Amazonas State <named-content xmlns:xlink="http://www.w3.org/1999/xlink" content-type="dwc:verbatimCoordinates" xlink:type="simple"><named-content content-type="geo-json" specific-use="{&#34;type&#34;:&#34;Point&#34;,&#34;coordinates&#34;:[-67.744083,4.930817]}" id="NCID0EORCI" xlink:type="simple">4°55.849'N, 67°44.645'W</named-content></named-content>, 87m Stream along Río Sipapo 16.i.2009; leg. Short, Garcia, Camacho, Miller, &amp; Joly VZ09-0116-02X: stream habitats/…”; 3 in <named-content xmlns:xlink="http://www.w3.org/1999/xlink" content-type="dwc:institutional_code" xlink:title="University of Kansas Natural History Museum, University of Kansas, Lawrence, Kansas, USA" xlink:href="http://grbio.org/institution/university-kansas-biodiversity-institute" xlink:type="simple">SEMC</named-content> labeled, “VENEZUELA: Anzoategui State <named-content xmlns:xlink="http://www.w3.org/1999/xlink" content-type="dwc:verbatimCoordinates" xlink:type="simple"><named-content content-type="geo-json" specific-use="{&#34;type&#34;:&#34;Point&#34;,&#34;coordinates&#34;:[-64.324083,9.096800]}" id="NCID0E5RCI" xlink:type="simple">9°05.808'N, 64°19.445'W</named-content></named-content>, 236 m River along highway, N. El Tigre 3.ii.2010; leg. A. Short; vegetated backwaters; VZ10-0203-03B/…”; 2 in <named-content xmlns:xlink="http://www.w3.org/1999/xlink" content-type="dwc:institutional_code" xlink:title="University of Kansas Natural History Museum, University of Kansas, Lawrence, Kansas, USA" xlink:href="http://grbio.org/institution/university-kansas-biodiversity-institute" xlink:type="simple">SEMC</named-content> labeled, “VENEZUELA: Apure State <named-content xmlns:xlink="http://www.w3.org/1999/xlink" content-type="dwc:verbatimCoordinates" xlink:type="simple"><named-content content-type="geo-json" specific-use="{&#34;type&#34;:&#34;Point&#34;,&#34;coordinates&#34;:[-69.061317,7.621633]}" id="NCID0EOSCI" xlink:type="simple">7°37.298'N, 69°3.679'W</named-content></named-content>, 83m side road ca. 10 km E. Mantecal leg. Short, Garcia, &amp; Camacho 18.i.2009; marshy area and pool by road; VZ09-0118-02X/…”; 2 in <named-content xmlns:xlink="http://www.w3.org/1999/xlink" content-type="dwc:institutional_code" xlink:title="University of Kansas Natural History Museum, University of Kansas, Lawrence, Kansas, USA" xlink:href="http://grbio.org/institution/university-kansas-biodiversity-institute" xlink:type="simple">SEMC</named-content> labeled, “VENEZUELA: Apure State <named-content xmlns:xlink="http://www.w3.org/1999/xlink" content-type="dwc:verbatimCoordinates" xlink:type="simple"><named-content content-type="geo-json" specific-use="{&#34;type&#34;:&#34;Point&#34;,&#34;coordinates&#34;:[-69.300067,7.644333]}" id="NCID0E5SCI" xlink:type="simple">7°38.660'N, 69°18.004'W</named-content></named-content>, 90m between “La Ye” &amp; Bruzual 19.i.2009; Short, Camacho, &amp; García; VZ09-0118-03X: lagoon/…”; 3 in <named-content xmlns:xlink="http://www.w3.org/1999/xlink" content-type="dwc:institutional_code" xlink:title="University of Kansas Natural History Museum, University of Kansas, Lawrence, Kansas, USA" xlink:href="http://grbio.org/institution/university-kansas-biodiversity-institute" xlink:type="simple">SEMC</named-content> labeled, “VENEZUELA: Bolívar State <named-content xmlns:xlink="http://www.w3.org/1999/xlink" content-type="dwc:verbatimCoordinates" xlink:type="simple"><named-content content-type="geo-json" specific-use="{&#34;type&#34;:&#34;Point&#34;,&#34;coordinates&#34;:[-67.029120,6.558694]}" id="NCID0EOTCI" xlink:type="simple">6.558694°N; 67.02912°W</named-content></named-content> Río Caripito, nr. Río Orinoco, 12.i.2009; leg. Short &amp; Miller VZ09-0112-02A: river margin/…” 7 in <named-content xmlns:xlink="http://www.w3.org/1999/xlink" content-type="dwc:institutional_code" xlink:title="University of Kansas Natural History Museum, University of Kansas, Lawrence, Kansas, USA" xlink:href="http://grbio.org/institution/university-kansas-biodiversity-institute" xlink:type="simple">SEMC</named-content> labeled, “VENEZUELA: Monagas State <named-content xmlns:xlink="http://www.w3.org/1999/xlink" content-type="dwc:verbatimCoordinates" xlink:type="simple"><named-content content-type="geo-json" specific-use="{&#34;type&#34;:&#34;Point&#34;,&#34;coordinates&#34;:[-63.138250,9.609850]}" id="NCID0E5TCI" xlink:type="simple">9°36.591'N, 63°8.295'W</named-content></named-content>, 45 m S. of Maturin; vegetated river/ morichal margin;2.ii.2010; leg. Short &amp; Garcia; VZ10-0202-01B/…”.</p></tp:treatment-sec><tp:treatment-sec><!--Section generated to contain objects referenced in tp:taxon-treatment.--><fig id="F3" position="float" orientation="portrait"><object-id xmlns:xlink="http://www.w3.org/1999/xlink" content-type="doi" xlink:type="simple">10.3897/zookeys.1136.72744.figures28-45</object-id><object-id xmlns:xlink="http://www.w3.org/1999/xlink" content-type="arpha" xlink:type="simple">62281399-63C8-57F9-B2E5-B1C8B02E2E1C</object-id><label>Figures 28–45.</label><caption><p><italic><tp:taxon-name><tp:taxon-name-part taxon-name-part-type="genus" reg="Desmopachria">Desmopachria</tp:taxon-name-part></tp:taxon-name></italic> species. (<bold>28–30</bold>) <italic><tp:taxon-name><tp:taxon-name-part taxon-name-part-type="genus" reg="Desmopachria">Desmopachria</tp:taxon-name-part><tp:taxon-name-part taxon-name-part-type="species" reg="bifurcita">bifurcita</tp:taxon-name-part></tp:taxon-name></italic><bold>28</bold> habitus <bold>29</bold> male median and lateral lobes, dorsal aspect <bold>30</bold> male lateral lobe, right lateral aspect (<bold>31–33</bold>) <italic><tp:taxon-name><tp:taxon-name-part taxon-name-part-type="genus" reg="Desmopachria">Desmopachria</tp:taxon-name-part><tp:taxon-name-part taxon-name-part-type="species" reg="lata">lata</tp:taxon-name-part></tp:taxon-name></italic><bold>31</bold> habitus <bold>32</bold> male genitalia, ventral aspect <bold>33</bold> right lateral lobe, right lateral aspect. (<bold>34, 35</bold>) <italic><tp:taxon-name><tp:taxon-name-part taxon-name-part-type="genus" reg="Desompachria">Desompachria</tp:taxon-name-part><tp:taxon-name-part taxon-name-part-type="species" reg="bifasciata">bifasciata</tp:taxon-name-part></tp:taxon-name></italic><bold>34</bold> habitus <bold>35</bold> male genitalia, ventral aspect (<bold>36–38</bold>) <italic><tp:taxon-name><tp:taxon-name-part taxon-name-part-type="genus" reg="Desmopachria">Desmopachria</tp:taxon-name-part><tp:taxon-name-part taxon-name-part-type="species" reg="bolivari">bolivari</tp:taxon-name-part></tp:taxon-name></italic><bold>36</bold> male genitalia, dorsal aspect <bold>37</bold> right lateral lobe, right lateral aspect <bold>38</bold> median lobe, right lateral aspect <bold>39</bold><italic><tp:taxon-name><tp:taxon-name-part taxon-name-part-type="genus" reg="Desmopachria">Desmopachria</tp:taxon-name-part><tp:taxon-name-part taxon-name-part-type="species" reg="ovalis">ovalis</tp:taxon-name-part></tp:taxon-name></italic>, male genitalia, dorsal aspect (<bold>40–42</bold>) <italic><tp:taxon-name><tp:taxon-name-part taxon-name-part-type="genus" reg="Desmopachria">Desmopachria</tp:taxon-name-part><tp:taxon-name-part taxon-name-part-type="species" reg="varians">varians</tp:taxon-name-part></tp:taxon-name></italic><bold>40</bold> habitus <bold>41</bold> male genitalia, ventral aspect <bold>42</bold> right lateral lobe, right lateral aspect (<bold>43–45</bold>) <italic><tp:taxon-name><tp:taxon-name-part taxon-name-part-type="genus" reg="Desmopachria">Desmopachria</tp:taxon-name-part><tp:taxon-name-part taxon-name-part-type="species" reg="pseudocavia">pseudocavia</tp:taxon-name-part></tp:taxon-name></italic><bold>43</bold> habitus <bold>44</bold> abdominal sternite VI, ventral aspect <bold>45</bold> male median lobe and right lateral lobe, ventral aspect. Scale bars: 1.0 mm for habitus drawings; 0.25 mm (<bold>44</bold>).</p></caption><graphic xmlns:xlink="http://www.w3.org/1999/xlink" xlink:href="zookeys-1136-001_article-72744__-g003.jpg" position="float" orientation="portrait" xlink:type="simple" id="oo_782455.jpg"><uri content-type="original_file" xlink:type="simple">https://binary.pensoft.net/fig/782455</uri></graphic></fig><fig id="F8" position="float" orientation="portrait"><object-id xmlns:xlink="http://www.w3.org/1999/xlink" content-type="doi" xlink:type="simple">10.3897/zookeys.1136.72744.figure78</object-id><object-id xmlns:xlink="http://www.w3.org/1999/xlink" content-type="arpha" xlink:type="simple">0C8DDC07-DE01-509F-83B2-941D84B4E01C</object-id><label>Figure 78.</label><caption><p><italic><tp:taxon-name><tp:taxon-name-part taxon-name-part-type="genus" reg="Desmopachria">Desmopachria</tp:taxon-name-part></tp:taxon-name></italic> species distributions. <italic><tp:taxon-name><tp:taxon-name-part taxon-name-part-type="genus" reg="Desmopachria">Desmopachria</tp:taxon-name-part><tp:taxon-name-part taxon-name-part-type="species" reg="bifurcita">bifurcita</tp:taxon-name-part></tp:taxon-name></italic> species group and <italic><tp:taxon-name><tp:taxon-name-part taxon-name-part-type="genus" reg="Desmopachria">Desmopachria</tp:taxon-name-part><tp:taxon-name-part taxon-name-part-type="species" reg="convexa">convexa</tp:taxon-name-part></tp:taxon-name></italic> species group.</p></caption><graphic xmlns:xlink="http://www.w3.org/1999/xlink" xlink:href="zookeys-1136-001_article-72744__-g008.jpg" position="float" orientation="portrait" xlink:type="simple" id="oo_782460.jpg"><uri content-type="original_file" xlink:type="simple">https://binary.pensoft.net/fig/782460</uri></graphic></fig><table-wrap id="T1" position="float" orientation="portrait"><label>Table 1.</label><caption><p>Barcode label data for <italic><tp:taxon-name><tp:taxon-name-part taxon-name-part-type="genus" reg="Desmopachria">Desmopachria</tp:taxon-name-part></tp:taxon-name></italic> species.</p></caption><table id="TID0E3SBI" rules="all"><tbody><tr><th rowspan="1" colspan="1" style="color: #231f20">Species</th><th rowspan="1" colspan="1" style="color: #231f20">Barcode Numbers</th></tr><tr><td rowspan="1" colspan="1" style="color: #231f20">
                      <italic>
                        <tp:taxon-name><tp:taxon-name-part taxon-name-part-type="genus" reg="Desmopachria">Desmopachria</tp:taxon-name-part><tp:taxon-name-part taxon-name-part-type="species" reg="angulata">angulata</tp:taxon-name-part></tp:taxon-name>
                      </italic>
                    </td><td rowspan="1" colspan="1" style="color: #231f20">SEMC0912629, SEMC0912722, SEMC0912731, SEMC0912736, SEMC0912739, SEMC0912744, SEMC0912748, SEMC0912750, SEMC0912765, SEMC0912779, SEMC0912790, SEMC0912877, SEMC0912904, SEMC0912907, SEMC0912908, SEMC0913073, SEMC0913151, SEMC0913157, SEMC0913158, SEMC0913179, SEMC0913184, SEMC0913191, SEMC0913199, SEMC0913353, SEMC0913357, SEMC0913361, SEMC0913363, SEMC0913367, SEMC0913375, SEMC0913377, SEMC0913387, SEMC0913400, SEMC0913430, SEMC0913438, SEMC0913500, SEMC0913501, SEMC0913507, SEMC0913516, SEMC0913517, SEMC0913519, SEMC0913521, SEMC0913522, SEMC0913526, SEMC0913527, SEMC0913530, SEMC0913534, SEMC0913539, SEMC0913541, SEMC0913542, SEMC0913546, SEMC0913550, SEMC0913551, SEMC0913552, SEMC0913553, SEMC0913556, SEMC0913560, SEMC0913561, SEMC0913562, SEMC0913563, SEMC0913568, SEMC0913610, SEMC0913652, SEMC0913657, SEMC0914252, SEMC0914256, SEMC0914259, SEMC0914281, SEMC0914285, SEMC0914287, SEMC0914301, SEMC0914302, SEMC0914305, SEMC0914309, SEMC0914310, SEMC0914317, SEMC0914320, SEMC0914325, SEMC0914340, SEMC0914344, SEMC0914349, SEMC0914359, SEMC0914360, SEMC0914362, SEMC0914390, SEMC0914399, SEMC0914594, SEMC0914606, SEMC0914619, SEMC0914640, SEMC0914648, SEMC0914660, SEMC0914677, SEMC0914749, SEMC0914789, SEMC0914803, SEMC0915003, SEMC0915004, SEMC0915030, SEMC0915448, SEMC0915591, SEMC0915603, SEMC0915767, SEMC0915769, SEMC0915773, SEMC0915781, SEMC0915952, SEMC0915954, SEMC0915957, SEMC0916019, SEMC0916192, SEMC0916426, SEMC0916947, SEMC1089075, SEMC1089077, SEMC1089078, SEMC1089088, SEMC1089091, SEMC1089167, SEMC1089298, SEMC1089353, SEMC1089364, SEMC1089367, SEMC1356172, SEMC1356175, SEMC1356181, SEMC1356182, SEMC1356187, SEMC1356194, SEMC1356206, SEMC1356428, SEMC1356497, SEMC1356956, SEMC1356958, SEMC1357114, SEMC1357402, SEMC1357404, SEMC1357405, SEMC1357406, SEMC1358166, SEMC1358167</td></tr><tr><td rowspan="1" colspan="1" style="color: #231f20">
                      <italic>
                        <tp:taxon-name><tp:taxon-name-part taxon-name-part-type="genus" reg="Desmopachria">Desmopachria</tp:taxon-name-part><tp:taxon-name-part taxon-name-part-type="species" reg="bisulcata">bisulcata</tp:taxon-name-part></tp:taxon-name>
                      </italic>
                    </td><td rowspan="1" colspan="1" style="color: #231f20">SEMC0912025, SEMC0912028, SEMC0912165, SEMC0912168, SEMC0912177, SEMC0912178, SEMC0912190, SEMC0912194, SEMC0912195, SEMC0912196, SEMC0912199, SEMC0912327, SEMC0912340, SEMC0912341, SEMC0915067</td></tr><tr><td rowspan="1" colspan="1" style="color: #231f20">
                      <italic>
                        <tp:taxon-name><tp:taxon-name-part taxon-name-part-type="genus" reg="Desmopachria">Desmopachria</tp:taxon-name-part><tp:taxon-name-part taxon-name-part-type="species" reg="divergens">divergens</tp:taxon-name-part></tp:taxon-name>
                      </italic>
                    </td><td rowspan="1" colspan="1" style="color: #231f20">SM0842823, SM0842881, SM0843049, SM0843147, SM0843169, SM0843171, SM0843178, SM0843181, SM0843185, SM0843190, SM0843196, SM0843205, SM0843220, SM0843250, SM0843304, SM0843319, SM0843321, SM0843326, SM0843342</td></tr><tr><td rowspan="1" colspan="1" style="color: #231f20">
                      <italic>
                        <tp:taxon-name><tp:taxon-name-part taxon-name-part-type="genus" reg="Desmopachria">Desmopachria</tp:taxon-name-part><tp:taxon-name-part taxon-name-part-type="species" reg="emarginata">emarginata</tp:taxon-name-part></tp:taxon-name>
                      </italic>
                    </td><td rowspan="1" colspan="1" style="color: #231f20">SEMC0908209, SEMC0908224, SEMC0908244, SEMC0915022, SEMC0930646, SEMC0930648, SEMC0930670, SEMC0930672, SEMC0930674, SEMC0930682, SEMC0930683, SEMC0930685, SEMC0930689, SEMC0930696, SEMC0930702, SEMC0930703, SEMC0930718, SEMC0930765, SEMC0934145, SEMC0934149, SEMC0965371, SEMC0965372, SEMC0965392, SEMC0965514, SEMC0965516, SEMC0965517, SEMC0965523, SEMC0965525, SEMC0965530, SEMC0965531, SEMC0965533, SEMC0965534, SEMC0965535, SEMC0965537, SEMC0965538, SEMC0965958, SEMC0965959, SEMC0965960, SEMC0966079, SEMC0966080, SEMC0966182, SEMC0966183, SEMC0966185, SEMC0966186, SEMC0966188, SEMC0966202, SEMC0966210, SEMC0966211, SEMC0966222, SEMC0966232, SEMC0966233, SEMC0966271, SEMC1046021, SEMC1046022, SEMC1046023, SEMC1080655, SEMC1080656, SEMC1080657, SEMC1080658, SEMC1080659, SEMC1080661, SEMC1080702, SEMC1080725, SEMC1080726, SEMC1080728, SEMC1080735, SEMC1080740, SEMC1080741, SEMC1080742, SEMC1080744, SEMC1080746, SEMC1080752, SEMC1080753, SEMC1080754, SEMC1080755, SEMC1080759, SEMC1080760, SEMC1080761, SEMC1080768, SEMC1080770, SEMC1080771, SEMC1080775, SEMC1080781, SEMC1080782, SEMC1080784, SEMC1114770, SEMC1114778, SEMC1114780, SEMC1114790, SEMC1114833, SEMC1114836, SEMC1114851, SEMC1234018, SEMC1234389, SEMC1234956, SEMC1234958, SEMC1234959, SEMC1234988, SEMC1236527, SEMC1236544, SEMC1315668, SEMC1315671, SEMC1315682, SEMC1315685, SEMC1315702, SEMC1315708, SEMC1315714, SEMC1315716, SEMC1315718, SEMC1328778, SEMC1328796, SEMC1328797, SEMC1328804, SEMC1328808, SEMC1328810, SEMC1328811, SEMC1328819, SEMC1328821, SEMC1328822, SEMC1328823, SEMC1328824, SEMC1328826, SEMC1328827, SEMC1328828, SEMC1328830, SEMC1328835, SEMC1328836, SEMC1328838, SEMC1328986, SEMC1328987, SEMC1328989, SEMC1328990, SEMC1328992, SEMC1328994, SEMC1328995, SEMC1328996, SEMC1328997, SEMC1328998, SEMC1328999, SEMC1329000, SEMC1329001, SEMC1329002, SEMC1329003, SEMC1329004, SEMC1329005, SEMC1329006, SEMC1329007, SEMC1329043, SEMC1329044, SEMC1357998, SEMC1357999, SEMC1358000, SM0827544</td></tr><tr><td rowspan="1" colspan="1" style="color: #231f20">
                      <italic>
                        <tp:taxon-name><tp:taxon-name-part taxon-name-part-type="genus" reg="Desmopachria">Desmopachria</tp:taxon-name-part><tp:taxon-name-part taxon-name-part-type="species" reg="impunctata">impunctata</tp:taxon-name-part></tp:taxon-name>
                      </italic>
                    </td><td rowspan="1" colspan="1" style="color: #231f20">SEMC1234012, SEMC1234013, SEMC1234014, SEMC1234015, SEMC1234016, SEMC1234017, SEMC1234019, SEMC1233985, SEMC1234021, SEMC1234022, SEMC1234011, SEMC1234037, SEMC1234008, SEMC1234009, SEMC1234005, SEMC1234006, SEMC1234004, SEMC1233952, SEMC1234003, SEMC1234002, SEMC1234001, SEMC1233966, SEMC1233947, SEMC1233948, SEMC1233950, SEMC1233951, SEMC1234034, SEMC1233960, SEMC1233965, SEMC1233958, SEMC1233964, SEMC1233969, SEMC1233970, SEMC1233971, SEMC1233972, SEMC1233973, SEMC1233975, SEMC1233976, SEMC1233977, SEMC1233989, SEMC1234035, SEMC1233968, SEMC1233981, SEMC1233980, SEMC1233979, SEMC1233978, SEMC1233983, SEMC1233974, SEMC1233986, SEMC1233987, SEMC1234036, SEMC1234000, SEMC1233999, SEMC1233993, SEMC1233994</td></tr><tr><td rowspan="1" colspan="1"/><td rowspan="1" colspan="1" style="color: #231f20">SEMC1233995, SEMC1233997, SEMC1233998, SEMC1233992, SEMC1233991, SEMC1233990, SEMC1233982, SEMC1114800, SEMC1114806, SEMC1114812, SEMC1080433, SEMC1080441, SEMC1080437, SEMC0930779, SEMC1080757, SEMC0930677, SEMC1080779, SEMC0965536, SEMC0965430, SEMC0966218, SEMC0966187, SEMC0966258, SEMC0966259, SEMC0966256, SEMC0966257, SEMC0966255, SEMC0966254, SEMC0966189, SEMC0966190, SEMC0966191, SEMC0966192, SEMC0966193, SEMC0966194, SEMC0966195, SEMC0966196, SEMC0966197, SEMC0966198, SEMC0966199, SEMC0966200, SEMC0966201, SEMC0966263, SEMC0966203, SEMC0966204, SEMC0966206, SEMC0966243, SEMC0966207, SEMC0966178, SEMC0966179, SEMC0966209, SEMC0966242, SEMC0966252, SEMC0966251, SEMC0966213, SEMC0966214, SEMC0966262, SEMC0966261, SEMC0966260, SEMC0966215, SEMC0966216, SEMC0966217, SEMC0966181, SEMC0966250, SEMC0966220, SEMC0966221, SEMC0966249, SEMC0966223, SEMC0966224, SEMC0966248, SEMC0966226, SEMC0966227, SEMC0966247, SEMC0966229, SEMC0966230, SEMC0966231, SEMC0966246, SEMC0966244, SEMC0966234, SEMC0966235, SEMC0966236, SEMC0966237, SEMC0966238, SEMC0966239, SEMC0966240, SEMC0966241, SEMC0966180, SEMC0966245, SEMC0966253, SEMC0966219, SEMC0965992, SEMC0965990, SEMC0965991, SEMC1234024, SEMC1234023, SEMC1234025, SEMC1234026, SEMC1234027, SEMC1234029, SEMC1234033, SEMC1113566, SEMC1113590, SEMC1113568, SEMC1113562, SEMC1113573, SEMC1113580, SEMC1113604, SEMC1114832, SEMC1113638, SEMC1113602, SEMC1114845, SEMC1113774, SEMC1113563, SEMC1113577, SEMC1113576, SEMC1114817, SEMC1114793, SEMC1114813, SEMC1113594, SEMC1113595, SEMC1113589, SEMC1113606, SEMC1114849, SM0843963, SEMC1233667, SEMC1233668, SEMC1233669, SEMC1233670, SEMC1233682, SEMC1233680, SEMC1233673, SEMC1233674, SEMC1233689, SEMC1233703, SEMC1233677, SEMC1233678, SEMC1233679, SEMC1233691, SEMC1233692, SEMC1233696, SEMC1233688, SEMC1233684, SEMC1233685, SEMC1233686, SEMC1233687, SEMC1233702, SEMC1233695, SEMC1233694, SEMC1080590, SEMC1080586, SEMC1080602, SEMC1080606, SEMC1080557, SEMC1080600, SEMC1080559, SEMC1080593, SEMC1080587, SEMC1080595, SEMC1080604, SEMC1080550, SEMC1080603, SEMC1080599, SEMC1080589, SEMC1233902, SEMC1233912, SEMC1233911, SEMC1233899, SEMC1233908, SEMC1233909, SEMC1233907, SEMC1233913, SEMC1233905, SEMC1080607, SEMC1233901, SEMC0966303, SEMC1114815, SEMC1114799</td></tr><tr><td rowspan="1" colspan="1" style="color: #231f20">
                      <italic>
                        <tp:taxon-name><tp:taxon-name-part taxon-name-part-type="genus" reg="Desmopachria">Desmopachria</tp:taxon-name-part><tp:taxon-name-part taxon-name-part-type="species" reg="lata">lata</tp:taxon-name-part></tp:taxon-name>
                      </italic>
                    </td><td rowspan="1" colspan="1" style="color: #231f20">USNMENT01190946, USNMENT01190947, USNMENT01190948, USNMENT01190949, USNMENT01190950, USNMENT01190951, USNMENT01190952, USNMENT01190953, USNMENT01190954, USNMENT01190955, USNMENT01190956, USNMENT01190959, USNMENT01190960, USNMENT01190961, USNMENT01190962, USNMENT01190963, USNMENT01190964, USNMENT01190965, USNMENT01190966, USNMENT01190967, USNMENT01190968</td></tr><tr><td rowspan="1" colspan="1" style="color: #231f20">
                      <italic>
                        <tp:taxon-name><tp:taxon-name-part taxon-name-part-type="genus" reg="Desmopachria">Desmopachria</tp:taxon-name-part><tp:taxon-name-part taxon-name-part-type="species" reg="lateralis">lateralis</tp:taxon-name-part></tp:taxon-name>
                      </italic>
                    </td><td rowspan="1" colspan="1" style="color: #231f20">SEMC0852875, SEMC0852886, SEMC0854130, SEMC0854136, SEMC0854137, SEMC0854145, SEMC0854146, SEMC0854147, SEMC0854148, SEMC0854149, SEMC0854154, SEMC0854155, SEMC0854156, SEMC0854173, SM0843335, USNMENT01187719, USNMENT01187720, USNMENT01187724, USNMENT01187725, USNMENT01187726, USNMENT01187727, USNMENT01187730, USNMENT01187731, USNMENT01187732, USNMENT01187733</td></tr><tr><td rowspan="1" colspan="1" style="color: #231f20">
                      <italic>
                        <tp:taxon-name><tp:taxon-name-part taxon-name-part-type="genus" reg="Desmopachria">Desmopachria</tp:taxon-name-part><tp:taxon-name-part taxon-name-part-type="species" reg="pseudocavia">pseudocavia</tp:taxon-name-part></tp:taxon-name>
                      </italic>
                    </td><td rowspan="1" colspan="1" style="color: #231f20">SEMC0854811, SEMC0854812, SEMC0854813, SEMC0891344, SEMC0891345, SEMC0891346, SEMC0891598, SEMC0891599, SEMC0891604, SEMC0893051, SEMC0907003, SEMC0907009, SEMC0907016, SEMC0907105, SM0831352, SM0831518, SM0831525, SM0842817, SM0842828, SM0842849, SM0842856, SM0842857, SM0842860, SM0842876, SM0842885, SM0842896, SM0842902, SM0842917, SM0842919, SM0842921, SM0842931, SM0842937, SM0842938, SM0842940, SM0842941, SM0842942, SM0842953, SM0842955, SM0842984, SM0842994, SM0842998, SM0843002, SM0843003, SM0843004, SM0843005, SM0843038, SM0843040, SM0843072, SM0843088, SM0843091, SM0843237, SM0843257, SM0843262, SM0843450, SM0843455, SM0843485, SM0843487, SM0843491, SM0843495, SM0843498, SM0843503, SM0843504, SM0843509, SM0843515, SM0843518, SM0843519, SM0843520, SM0843521, SM0843522, SM0843524, SM0843525, SM0843526, SM0843527, SM0843529, SM0843539, SM0843544, SM0843552, SM0843556, SM0843558, SM0843559, SM0843561, SM0843562, SM0843567, SM0843573, SM0843574, SM0845584, SM0845586, SM0845589, SM0845601, SM0845860, SM0845910, SM0846825, SM0846840</td></tr><tr><td rowspan="1" colspan="1" style="color: #231f20">
                      <italic>
                        <tp:taxon-name><tp:taxon-name-part taxon-name-part-type="genus" reg="Desmopachria">Desmopachria</tp:taxon-name-part><tp:taxon-name-part taxon-name-part-type="species" reg="surinamensis">surinamensis</tp:taxon-name-part></tp:taxon-name>
                      </italic>
                    </td><td rowspan="1" colspan="1" style="color: #231f20">SEMC1113335, SEMC1114816, SEMC1114818, SEMC1114835, SEMC1114841, SEMC1114843, SEMC1114844</td></tr><tr><td rowspan="1" colspan="1" style="color: #231f20">
                      <italic>
                        <tp:taxon-name><tp:taxon-name-part taxon-name-part-type="genus" reg="Desmopachria">Desmopachria</tp:taxon-name-part><tp:taxon-name-part taxon-name-part-type="species" reg="truncata">truncata</tp:taxon-name-part></tp:taxon-name>
                      </italic>
                    </td><td rowspan="1" colspan="1" style="color: #231f20">SEMC1087010, SEMC1087019, SEMC1087027, SEMC1087708, SEMC1087757, SEMC1087960, SEMC1087962, SEMC1087967, SEMC1087986, SEMC1088188, SEMC1088803, SEMC1088859, SEMC1088869, SEMC1088872, SEMC1089093, SEMC1328988, SEMC1328993</td></tr><tr><td rowspan="1" colspan="1" style="color: #231f20">
                      <italic>
                        <tp:taxon-name><tp:taxon-name-part taxon-name-part-type="genus" reg="Desmopachria">Desmopachria</tp:taxon-name-part><tp:taxon-name-part taxon-name-part-type="species" reg="wolfei">wolfei</tp:taxon-name-part></tp:taxon-name>
                      </italic>
                    </td><td rowspan="1" colspan="1" style="color: #231f20">SM0827524, SM0827525, SM0827526, SM0827528, SM0827531, SM0827533, SM0827536, SM0827538, SM0827540, SM0827678, SM0827679, SM0827682, SM0827687, SM0827690, SM0827691, SM0827693, SM0827697, SM0827699, SM0827712, SM0827719, SM0827723, SM0827731, SM0827732</td></tr></tbody></table></table-wrap></tp:treatment-sec></tp:taxon-treatment>
