# Supplementary material for: ﻿Nineteen new species of Desmopachria Babington, 1841 (Coleoptera, Adephaga, Dytiscidae, Hydroporinae, Hyphydrini) with notes on the taxonomy of the genus
Source: Zookeys. 2022 Dec 16;1136:1–56. doi: 10.3897/zookeys.1136.72744 (PMC9836737; doi:10.3897/zookeys.1136.72744)
Supplement: XML Treatment for Desmopachria angulata [file zookeys.1136.72744-treatment12.xml]

<!DOCTYPE tp:taxon-treatment
  PUBLIC "-//TaxonX//DTD Taxonomic Treatment Publishing DTD v0 20100105//EN" "tax-treatment-NSO.dtd">
<tp:taxon-treatment xmlns:tp="http://www.plazi.org/taxpub"><tp:treatment-meta><kwd-group><label>Taxon classification</label><kwd>
                <named-content content-type="kingdom">Animalia</named-content>
              </kwd><kwd>
                <named-content content-type="order">Coleoptera</named-content>
              </kwd><kwd>
                <named-content content-type="family">Dytiscidae</named-content>
              </kwd></kwd-group><mixed-citation publication-type="journal"><person-group><name><surname>Miller</surname><given-names>Kelly B.</given-names></name></person-group><article-title>﻿Nineteen new species of <italic><tp:taxon-name><tp:taxon-name-part taxon-name-part-type="genus" reg="Desmopachria">Desmopachria</tp:taxon-name-part></tp:taxon-name></italic> Babington, 1841 (<tp:taxon-name><tp:taxon-name-part taxon-name-part-type="order">Coleoptera</tp:taxon-name-part></tp:taxon-name>, <tp:taxon-name><tp:taxon-name-part taxon-name-part-type="suborder">Adephaga</tp:taxon-name-part></tp:taxon-name>, <tp:taxon-name><tp:taxon-name-part taxon-name-part-type="family">Dytiscidae</tp:taxon-name-part></tp:taxon-name>, <tp:taxon-name><tp:taxon-name-part taxon-name-part-type="subfamily">Hydroporinae</tp:taxon-name-part></tp:taxon-name>, <tp:taxon-name><tp:taxon-name-part taxon-name-part-type="tribe">Hyphydrini</tp:taxon-name-part></tp:taxon-name>) with notes on the taxonomy of the genus</article-title><source>Zookeys</source><day>16</day><month>12</month><year>2022</year><volume>1136</volume><fpage>1</fpage><lpage>56</lpage><pub-id pub-id-type="doi">10.3897/zookeys.1136.72744</pub-id></mixed-citation></tp:treatment-meta><tp:nomenclature><label>﻿</label><tp:taxon-name>
              <object-id xmlns:xlink="http://www.w3.org/1999/xlink" content-type="arpha" xlink:type="simple">A989B6AB-0A32-5F29-9CBA-0E06B71E3692</object-id>
              <tp:taxon-name-part taxon-name-part-type="genus" reg="Desmopachria">Desmopachria</tp:taxon-name-part>
              <tp:taxon-name-part taxon-name-part-type="species" reg="angulata">angulata</tp:taxon-name-part>
              <object-id xmlns:xlink="http://www.w3.org/1999/xlink" content-type="zoobank" xlink:type="simple">http://zoobank.org/29C963D1-E292-41B1-91E1-B0076283904</object-id>
            </tp:taxon-name><tp:taxon-status xmlns:xlink="http://www.w3.org/1999/xlink" xlink:type="simple">sp. nov.</tp:taxon-status><xref ref-type="fig" rid="F5">Figures 51–53</xref><xref ref-type="fig" rid="F9">, 79</xref></tp:nomenclature><tp:treatment-sec sec-type="type locality" id="SECID0ESGAK"><title>Type locality.</title><p>Suriname, Sipaliwini District, Camp 2 on Sipaliwini River, large forest stream, <named-content xmlns:xlink="http://www.w3.org/1999/xlink" content-type="dwc:verbatimCoordinates" xlink:type="simple"><named-content content-type="geo-json" specific-use="{&#34;type&#34;:&#34;Point&#34;,&#34;coordinates&#34;:[-56.787250,2.182283]}" id="NCID0E2GAK" xlink:type="simple">2°10.937'N 56°47.235°W</named-content></named-content>.</p></tp:treatment-sec><tp:treatment-sec sec-type="diagnosis" id="SECID0EAHAK"><title>Diagnosis.</title><p>This species is dorsally iridescent. The punctation on the pronotum is very fine and sparse. The punctation on the elytron is dual, with some large and some small and interspersed among the larger ones. The male genitalia are distinctive with the median lobe elongate, slender and distinctly angulate medially with the apex rounded and with a distinct subapical lobe on the ventral margin (Fig. <xref ref-type="fig" rid="F5">51</xref>). The lateral lobe is broad medially with the apex lobate and narrowly rounded with a small, dense series of setae (Fig. <xref ref-type="fig" rid="F5">53</xref>).</p></tp:treatment-sec><tp:treatment-sec sec-type="description" id="SECID0EOHAK"><title>Description.</title><p><bold><italic>Measurements.</italic></bold><abbrev xmlns:xlink="http://www.w3.org/1999/xlink" xlink:title="total length" id="ABBRID0EZHAK" xlink:type="simple">TL</abbrev> = 2.0–2.2 mm, <abbrev xmlns:xlink="http://www.w3.org/1999/xlink" xlink:title="greatest width across elytra" id="ABBRID0E4HAK" xlink:type="simple">GW</abbrev> = 1.5–1.6 mm, <abbrev xmlns:xlink="http://www.w3.org/1999/xlink" xlink:title="greatest width of pronotum" id="ABBRID0EBIAK" xlink:type="simple">PW</abbrev> = 1.1–1.2 mm, <abbrev xmlns:xlink="http://www.w3.org/1999/xlink" xlink:title="greatest width of head" id="ABBRID0EFIAK" xlink:type="simple">HW</abbrev> = 0.4–0.5 mm, <abbrev xmlns:xlink="http://www.w3.org/1999/xlink" xlink:title="distance between eyes" id="ABBRID0EJIAK" xlink:type="simple">EW</abbrev> = 0.4 mm, <abbrev xmlns:xlink="http://www.w3.org/1999/xlink" xlink:title="total length" id="ABBRID0ENIAK" xlink:type="simple">TL</abbrev>/<abbrev xmlns:xlink="http://www.w3.org/1999/xlink" xlink:title="greatest width across elytra" id="ABBRID0ERIAK" xlink:type="simple">GW</abbrev> = 1.4–1.5, <abbrev xmlns:xlink="http://www.w3.org/1999/xlink" xlink:title="greatest width of head" id="ABBRID0EVIAK" xlink:type="simple">HW</abbrev>/<abbrev xmlns:xlink="http://www.w3.org/1999/xlink" xlink:title="distance between eyes" id="ABBRID0EZIAK" xlink:type="simple">EW</abbrev> = 1.8–2.0. Body very broad, laterally rounded, lateral margins slightly discontinuous between pronotum and elytron; dorsoventrally compressed.</p><p><bold><italic>Coloration.</italic></bold> Head and pronotum evenly orange, slightly iridescent. Elytron evenly brownish orange, iridescent. Ventral surface of head, prosternum, head appendages, and pro- and mesolegs yellow, other ventral surfaces and metalegs darker orange, lateral portion of metacoxa iridescent.</p><p><bold><italic>Sculpture and structure.</italic></bold> Head broad, short; anterior margin of clypeus finely margined with continuous flattened narrow bead; surface of head shiny, punctation extremely fine, evenly distributed; eyes large (<abbrev xmlns:xlink="http://www.w3.org/1999/xlink" xlink:title="greatest width of head" id="ABBRID0ELJAK" xlink:type="simple">HW</abbrev>/<abbrev xmlns:xlink="http://www.w3.org/1999/xlink" xlink:title="distance between eyes" id="ABBRID0EPJAK" xlink:type="simple">EW</abbrev> = 1.8–2.0); antennae short, scape and pedicel relatively large and rounded, flagellomere III long and slender, apically expanded, antennomeres IV-X short and broad, antennomere XI elongate, apically pointed. Pronotum short, lateral margins short, broadly curved with continuous narrow bead; surface shiny, punctation fine, slightly irregular in size, few larger punctures; posterior margin sinuate. Elytron broad, laterally broadly curved; surface shiny, conspicuously punctate, punctures dual with fine and large interspersed. Prosternum extremely short, longitudinally compressed, medially slightly carinate; prosternal process in male very slender anteriorly, with low, indistinct medial tubercle, bifid apically with deep medial pit, in female slender anteriorly, with distinctive, small medial tubercle, apically short and broad, medially slightly carinate, apically acutely pointed. Metaventrite broad and evenly smoothly convex medially, surface shiny, impunctate; metaventrite wings extremely slender. Metacoxa with medial portion short, &lt; 1/3 length of metaventrite medially, metacoxal lines sinuate, strongly divergent anteriorly; lateral portion of metacoxa extremely large, anteriorly strongly expanded; surface shiny, impunctate. Metatrochanter very large, subequal to length of ventral margin of metafemur; legs otherwise not noticeably modified. Abdomen with surfaces shiny and smooth, very finely and sparsely punctate.</p><fig id="F5" position="float" orientation="portrait"><object-id xmlns:xlink="http://www.w3.org/1999/xlink" content-type="doi" xlink:type="simple">10.3897/zookeys.1136.72744.figures51-71</object-id><object-id xmlns:xlink="http://www.w3.org/1999/xlink" content-type="arpha" xlink:type="simple">400971BA-5D37-5B43-9F00-11108AC2069A</object-id><label>Figures 51–71.</label><caption><p><italic><tp:taxon-name><tp:taxon-name-part taxon-name-part-type="genus" reg="Desmopachria">Desmopachria</tp:taxon-name-part></tp:taxon-name></italic> species. (<bold>51–53</bold>) <italic><tp:taxon-name><tp:taxon-name-part taxon-name-part-type="genus" reg="Desmopachria">Desmopachria</tp:taxon-name-part><tp:taxon-name-part taxon-name-part-type="species" reg="angulata">angulata</tp:taxon-name-part></tp:taxon-name></italic><bold>51</bold> median lobe, right lateral aspect <bold>52</bold> median lobe, ventral aspect <bold>53</bold> right lateral lobe, right lateral aspect (<bold>54–56</bold>) <italic><tp:taxon-name><tp:taxon-name-part taxon-name-part-type="genus" reg="Desmopachria">Desmopachria</tp:taxon-name-part><tp:taxon-name-part taxon-name-part-type="species" reg="emarginata">emarginata</tp:taxon-name-part></tp:taxon-name></italic><bold>54</bold> median lobe, right lateral aspect <bold>55</bold> median lobe, ventral aspect <bold>56</bold> right lateral lobe, right lateral aspect (<bold>57–59</bold>) <italic><tp:taxon-name><tp:taxon-name-part taxon-name-part-type="genus" reg="Desmopachria">Desmopachria</tp:taxon-name-part><tp:taxon-name-part taxon-name-part-type="species" reg="imparis">imparis</tp:taxon-name-part></tp:taxon-name></italic><bold>57</bold> median lobe, right lateral aspect <bold>58</bold> median lobe, ventral aspect <bold>59</bold> right lateral lobe, right lateral aspect (<bold>60–62</bold>) <italic><tp:taxon-name><tp:taxon-name-part taxon-name-part-type="genus" reg="Desmopachria">Desmopachria</tp:taxon-name-part><tp:taxon-name-part taxon-name-part-type="species" reg="impunctata">impunctata</tp:taxon-name-part></tp:taxon-name></italic><bold>60</bold> median lobe, right lateral aspect <bold>61</bold> median lobe, ventral aspect <bold>62</bold> right lateral lobe, right lateral aspect (<bold>63–65</bold>) <italic><tp:taxon-name><tp:taxon-name-part taxon-name-part-type="genus" reg="Desmopachria">Desmopachria</tp:taxon-name-part><tp:taxon-name-part taxon-name-part-type="species" reg="truncata">truncata</tp:taxon-name-part></tp:taxon-name></italic><bold>63</bold> median lobe, right lateral aspect <bold>64</bold> median lobe, ventral aspect <bold>65</bold> right lateral lobe, right lateral aspect (<bold>66–68</bold>) <italic><tp:taxon-name><tp:taxon-name-part taxon-name-part-type="genus" reg="Desmopachria">Desmopachria</tp:taxon-name-part><tp:taxon-name-part taxon-name-part-type="species" reg="bisulcata">bisulcata</tp:taxon-name-part></tp:taxon-name></italic><bold>66</bold> median lobe, right lateral aspect <bold>67</bold> median lobe, ventral aspect <bold>68</bold> right lateral lobe, right lateral aspect (<bold>69–71</bold>) <italic><tp:taxon-name><tp:taxon-name-part taxon-name-part-type="genus" reg="Desmopachria">Desmopachria</tp:taxon-name-part><tp:taxon-name-part taxon-name-part-type="species" reg="irregulara">irregulara</tp:taxon-name-part></tp:taxon-name></italic><bold>69</bold> median lobe, right lateral aspect <bold>70</bold> median lobe, ventral aspect <bold>71</bold> right lateral lobe, right lateral aspect.</p></caption><graphic xmlns:xlink="http://www.w3.org/1999/xlink" xlink:href="zookeys-1136-001_article-72744__-g005.jpg" position="float" orientation="portrait" xlink:type="simple" id="oo_782457.jpg"><uri content-type="original_file" xlink:type="simple">https://binary.pensoft.net/fig/782457</uri></graphic></fig><p><bold><italic>Male genitalia.</italic></bold> Male median lobe in lateral aspect with basal portion broad and rounded, apically long and slender, medially conspicuously bent, with distinctive subapical lobe on ventral surface (Fig. <xref ref-type="fig" rid="F5">51</xref>); in ventral aspect elongate, slender, lateral margins sinuate, subapically broadly and roundly expanded, apex broadly pointed (Fig. <xref ref-type="fig" rid="F5">52</xref>). Lateral lobe broad, ventrally broadly rounded, apically lobate with subapical lobe on lateral surface, apices of lobes with dense fringe of setae (Fig. <xref ref-type="fig" rid="F5">53</xref>).</p><p><bold><italic>Sexual dimorphism.</italic></bold> Male pro- and mesotarsomeres I-III slightly more broadly expanded and with ventral adhesive setae. Male and female prosternal processes different as in all <italic><tp:taxon-name><tp:taxon-name-part taxon-name-part-type="genus" reg="Desmopachria">Desmopachria</tp:taxon-name-part><tp:taxon-name-part taxon-name-part-type="species" reg="portmanni">portmanni</tp:taxon-name-part></tp:taxon-name></italic> group species.</p><p><bold><italic>Variation.</italic></bold> Some specimens have the dorsal punctation more or less dense than described above. Also, coloration varies in intensity, though the head and pronotum are always paler than the elytra.</p></tp:treatment-sec><tp:treatment-sec sec-type="etymology" id="SECID0EYPAK"><title>Etymology.</title><p>This species is named <italic><tp:taxon-name><tp:taxon-name-part taxon-name-part-type="genus" reg="Desmopachria"/><tp:taxon-name-part taxon-name-part-type="species" reg="angulata">angulata</tp:taxon-name-part></tp:taxon-name></italic>, Latin for angled, for the strongly angulate male median lobe in lateral aspect (Fig. <xref ref-type="fig" rid="F5">51</xref>).</p></tp:treatment-sec><tp:treatment-sec sec-type="distribution" id="SECID0EMQAK"><title>Distribution.</title><p>This species is known from Region 6, Guyana and Sipaliwini District, Suriname (Fig. <xref ref-type="fig" rid="F9">79</xref>).</p></tp:treatment-sec><tp:treatment-sec sec-type="type material" id="SECID0EWQAK"><title>Type material.</title><p>Holotype in <named-content xmlns:xlink="http://www.w3.org/1999/xlink" content-type="dwc:institutional_code" xlink:title="National Zoological Collection of Suriname, Paramaribo, Suriname" xlink:href="http://grbio.org/institution/university-national-zoological-collection-suriname" xlink:type="simple">NZCS</named-content>, male labeled, “SURINAME: Sipaliwini District <named-content xmlns:xlink="http://www.w3.org/1999/xlink" content-type="dwc:verbatimCoordinates" xlink:type="simple"><named-content content-type="geo-json" specific-use="{&#34;type&#34;:&#34;Point&#34;,&#34;coordinates&#34;:[-56.787250,2.182883]}" id="NCID0EHRAK" xlink:type="simple">2°10.973'N, 56°47.235'W</named-content></named-content>, 210m Camp 2, on Sipaliwini River; Short &amp; Kadosoe; large forest stream 28–29.viii.2010; SR10-0828-02A 2010 CI-RAP Survey/ SEMC0913662 KUNHM-ENT [barcode label]/ HOLOTYPE <italic><tp:taxon-name><tp:taxon-name-part taxon-name-part-type="genus" reg="Desmopachria">Desmopachria</tp:taxon-name-part><tp:taxon-name-part taxon-name-part-type="species" reg="angulata">angulata</tp:taxon-name-part></tp:taxon-name></italic> Miller, 2021 [red label with black line border].” Paratypes, 144 total in <named-content xmlns:xlink="http://www.w3.org/1999/xlink" content-type="dwc:institutional_code" xlink:title="National Zoological Collection of Suriname, Paramaribo, Suriname" xlink:href="http://grbio.org/institution/university-national-zoological-collection-suriname" xlink:type="simple">NZCS</named-content> and <named-content xmlns:xlink="http://www.w3.org/1999/xlink" content-type="dwc:institutional_code" xlink:title="University of Kansas Natural History Museum, University of Kansas, Lawrence, Kansas, USA" xlink:href="http://grbio.org/institution/university-kansas-biodiversity-institute" xlink:type="simple">SEMC</named-content> (from Suriname), <named-content xmlns:xlink="http://www.w3.org/1999/xlink" content-type="dwc:institutional_code" xlink:title="Center for Biological Diversity, University of Guyana" xlink:href="http://grbio.org/institution/university-guyana" xlink:type="simple">CSBD</named-content> and <named-content xmlns:xlink="http://www.w3.org/1999/xlink" content-type="dwc:institutional_code" xlink:title="University of Kansas Natural History Museum, University of Kansas, Lawrence, Kansas, USA" xlink:href="http://grbio.org/institution/university-kansas-biodiversity-institute" xlink:type="simple">SEMC</named-content> (from Guyana), and <named-content xmlns:xlink="http://www.w3.org/1999/xlink" content-type="dwc:institutional_code" xlink:title="Museum of Southwestern Biology Division of Arthropods, University of New Mexico, Albuquerque, NM, USA" xlink:href="http://grbio.org/institution/university-new-mexico" xlink:type="simple">MSBA</named-content> (various), each with different barcode labels (Table <xref ref-type="table" rid="T1">1</xref>) and “…PARATYPE <italic><tp:taxon-name><tp:taxon-name-part taxon-name-part-type="genus" reg="Desmopachria">Desmopachria</tp:taxon-name-part><tp:taxon-name-part taxon-name-part-type="species" reg="angulata">angulata</tp:taxon-name-part></tp:taxon-name></italic> Miller, 2021 [blue label with black line border]; 17 labeled same as holotype; 7 labeled, “GUYANA: Region 6 <named-content xmlns:xlink="http://www.w3.org/1999/xlink" content-type="dwc:verbatimCoordinates" xlink:type="simple"><named-content content-type="geo-json" specific-use="{&#34;type&#34;:&#34;Point&#34;,&#34;coordinates&#34;:[-58.177117,4.154017]}" id="NCID0ERTAK" xlink:type="simple">4°09.241'N,58°10.627'W</named-content></named-content>, 109 m Upper Berbice, Basecamp 1 puddles along road leg. Short, Salisbury, La Cruz 24.ix.2014; GY14-0924-02A/…”; 1 labeled same, except, “…<named-content xmlns:xlink="http://www.w3.org/1999/xlink" content-type="dwc:verbatimCoordinates" xlink:type="simple"><named-content content-type="geo-json" specific-use="{&#34;type&#34;:&#34;Point&#34;,&#34;coordinates&#34;:[-58.186783,4.152383]}" id="NCID0EZTAK" xlink:type="simple">4°09.143'N, 58°11.207'W</named-content></named-content>, 105 m…margins of creek…22.iv.2014; GY1-0921-03H/…”; 1 labeled same, except, “…<named-content xmlns:xlink="http://www.w3.org/1999/xlink" content-type="dwc:verbatimCoordinates" xlink:type="simple"><named-content content-type="geo-json" specific-use="{&#34;type&#34;:&#34;Point&#34;,&#34;coordinates&#34;:[-58.195283,4.154817]}" id="NCID0EBUAK" xlink:type="simple">4°09.289'N, 58°11.717'W</named-content></named-content>, 96 m…side pools of creek…21.iv.2014; GY1-0921-01B/…”; 1 labeled same, except, “…<named-content xmlns:xlink="http://www.w3.org/1999/xlink" content-type="dwc:verbatimCoordinates" xlink:type="simple"><named-content content-type="geo-json" specific-use="{&#34;type&#34;:&#34;Point&#34;,&#34;coordinates&#34;:[-58.204567,4.152100]}" id="NCID0EJUAK" xlink:type="simple">4°09.126'N, 58°12.274'W</named-content></named-content>, 73 m…3km W. of Basecamp 1; pooled up creek……[no date]; GY1-0923-01A/…”; 2 labeled, “GUYANA: Region 6 <named-content xmlns:xlink="http://www.w3.org/1999/xlink" content-type="dwc:verbatimCoordinates" xlink:type="simple"><named-content content-type="geo-json" specific-use="{&#34;type&#34;:&#34;Point&#34;,&#34;coordinates&#34;:[-58.189417,4.152267]}" id="NCID0ERUAK" xlink:type="simple">4°09.136'N, 58°11.365'W</named-content></named-content>, 106 m Upper Berbice, ca 1.1km W of Basecamp 1; stream detrital pools leg. Short, Salisbury, La Cruz 23.ix.2014; GY14-0923-02A/…”; 4 labeled, “GUYANA: Region 6 <named-content xmlns:xlink="http://www.w3.org/1999/xlink" content-type="dwc:verbatimCoordinates" xlink:type="simple"><named-content content-type="geo-json" specific-use="{&#34;type&#34;:&#34;Point&#34;,&#34;coordinates&#34;:[-58.186783,4.152383]}" id="NCID0EZUAK" xlink:type="simple">4°09.143'N, 58°11.207'W</named-content></named-content>, 105 m Upper Berbice, c. 1km W of Basecamp 1; small sandy stream leg. Short, Salisbury, La Cruz 21.ix.2014; GY14-0921-03A/…”; 2 labeled same, except, “…side pools of creek…22.ix.2014; GY14-0921-03G/…”; 11 labeled, “SURINAME: Sipaliwini District <named-content xmlns:xlink="http://www.w3.org/1999/xlink" content-type="dwc:verbatimCoordinates" xlink:type="simple"><named-content content-type="geo-json" specific-use="{&#34;type&#34;:&#34;Point&#34;,&#34;coordinates&#34;:[-56.697683,2.362933]}" id="NCID0EBVAK" xlink:type="simple">2°21.776'N, 56°41.861'W</named-content></named-content>, 237 m Camp 3, Wehepai leg. Short &amp; Kadosoe; pooled up detrital creek 3.ix.2010; SR10-0903-01A 2010 CI-RAP Survey/…”; 1 labeled same, except, “…sandy forest creek 4-6.ix.2010; SR10-0904-01A/…”; 4 labeled, “SURINAME: Sipaliwini District <named-content xmlns:xlink="http://www.w3.org/1999/xlink" content-type="dwc:verbatimCoordinates" xlink:type="simple"><named-content content-type="geo-json" specific-use="{&#34;type&#34;:&#34;Point&#34;,&#34;coordinates&#34;:[-56.787250,2.182883]}" id="NCID0EJVAK" xlink:type="simple">2°10.973'N, 56°47.235'W</named-content></named-content>, 210 m Camp 2, on Silpaliwini [sic] River; Short &amp; Kadosoe; small detrital stream 28.viii.2010; SR10-0828-03A 2010 CI-RAP Survey/…”; 6 labeled same, except, “…Sipaliwini…inselberg…29-30.viii.2010; SR10-0829-01A…”; 7 labeled same, except, “…sandy forest creek w/detritus; SR10-0831-01B 31.viii.2010…”; 5 labeled same, except, “…forest creek 31.viii.2010; SR10-0831-01A…”; 9 labeled, “SURINAME: Sipaliwini District N <named-content xmlns:xlink="http://www.w3.org/1999/xlink" content-type="dwc:verbatimCoordinates" xlink:type="simple"><named-content content-type="geo-json" specific-use="{&#34;type&#34;:&#34;Point&#34;,&#34;coordinates&#34;:[-55.629410,2.477000]}" id="NCID0ERVAK" xlink:type="simple">2.47700°N, 55.62941°W</named-content></named-content>, 275 m Camp 1, Upper Palumeu leg. A Short; Flight Intercept Trap 10-16.iii.2012; SR12-0310-TN1 2012 CI-RAP Survey/…”; 1 labeled same, except, “… Upper Palumeu River…large detrital pools 10-12.iii.2012; SR12-0310-01A…”; 58 labeled, “SURINAME: Sipaliwini District <named-content xmlns:xlink="http://www.w3.org/1999/xlink" content-type="dwc:verbatimCoordinates" xlink:type="simple"><named-content content-type="geo-json" specific-use="{&#34;type&#34;:&#34;Point&#34;,&#34;coordinates&#34;:[-56.120733,2.175350]}" id="NCID0EZVAK" xlink:type="simple">2°10.521'N, 56°7.244'W</named-content></named-content>, 228 m on Kutari River; leg. Short &amp; Kadosoe; forested swamp 19.viii.2010; SR10-0819-01A Camp 1; 2010 CI-RAP Survey/…”; 1 labeled same, except, “…forest stream…SR10-0819-02A…”; 5 labeled, “SURINAME S2005-13 03May2005. Palumeu off Tapanahoni R. just upstream fr S2005-10 N03.36951 W055.43654 Wolfe-Hiwat-class.”</p></tp:treatment-sec><tp:treatment-sec><!--Section generated to contain objects referenced in tp:taxon-treatment.--><fig id="F9" position="float" orientation="portrait"><object-id xmlns:xlink="http://www.w3.org/1999/xlink" content-type="doi" xlink:type="simple">10.3897/zookeys.1136.72744.figures79-80</object-id><object-id xmlns:xlink="http://www.w3.org/1999/xlink" content-type="arpha" xlink:type="simple">8A833862-9D91-51E1-970D-E0AD54CF2744</object-id><label>Figures 79, 80.</label><caption><p><italic><tp:taxon-name><tp:taxon-name-part taxon-name-part-type="genus" reg="Desmopachria">Desmopachria</tp:taxon-name-part></tp:taxon-name></italic> species distributions. <bold>79</bold><italic><tp:taxon-name><tp:taxon-name-part taxon-name-part-type="genus" reg="Desmopachria">Desmopachria</tp:taxon-name-part><tp:taxon-name-part taxon-name-part-type="species" reg="nitida">nitida</tp:taxon-name-part></tp:taxon-name></italic> species group and <italic><tp:taxon-name><tp:taxon-name-part taxon-name-part-type="genus" reg="Desmopachria">Desmopachria</tp:taxon-name-part><tp:taxon-name-part taxon-name-part-type="species" reg="portmanni-aldessa">portmanni-aldessa</tp:taxon-name-part></tp:taxon-name></italic> species group <bold>80</bold><italic><tp:taxon-name><tp:taxon-name-part taxon-name-part-type="genus" reg="Desmopachria">Desmopachria</tp:taxon-name-part><tp:taxon-name-part taxon-name-part-type="species" reg="portmanni-aldessa">portmanni-aldessa</tp:taxon-name-part></tp:taxon-name></italic> species group.</p></caption><graphic xmlns:xlink="http://www.w3.org/1999/xlink" xlink:href="zookeys-1136-001_article-72744__-g009.jpg" position="float" orientation="portrait" xlink:type="simple" id="oo_782461.jpg"><uri content-type="original_file" xlink:type="simple">https://binary.pensoft.net/fig/782461</uri></graphic></fig><table-wrap id="T1" position="float" orientation="portrait"><label>Table 1.</label><caption><p>Barcode label data for <italic><tp:taxon-name><tp:taxon-name-part taxon-name-part-type="genus" reg="Desmopachria">Desmopachria</tp:taxon-name-part></tp:taxon-name></italic> species.</p></caption><table id="TID0E3SBI" rules="all"><tbody><tr><th rowspan="1" colspan="1" style="color: #231f20">Species</th><th rowspan="1" colspan="1" style="color: #231f20">Barcode Numbers</th></tr><tr><td rowspan="1" colspan="1" style="color: #231f20">
                      <italic>
                        <tp:taxon-name><tp:taxon-name-part taxon-name-part-type="genus" reg="Desmopachria">Desmopachria</tp:taxon-name-part><tp:taxon-name-part taxon-name-part-type="species" reg="angulata">angulata</tp:taxon-name-part></tp:taxon-name>
                      </italic>
                    </td><td rowspan="1" colspan="1" style="color: #231f20">SEMC0912629, SEMC0912722, SEMC0912731, SEMC0912736, SEMC0912739, SEMC0912744, SEMC0912748, SEMC0912750, SEMC0912765, SEMC0912779, SEMC0912790, SEMC0912877, SEMC0912904, SEMC0912907, SEMC0912908, SEMC0913073, SEMC0913151, SEMC0913157, SEMC0913158, SEMC0913179, SEMC0913184, SEMC0913191, SEMC0913199, SEMC0913353, SEMC0913357, SEMC0913361, SEMC0913363, SEMC0913367, SEMC0913375, SEMC0913377, SEMC0913387, SEMC0913400, SEMC0913430, SEMC0913438, SEMC0913500, SEMC0913501, SEMC0913507, SEMC0913516, SEMC0913517, SEMC0913519, SEMC0913521, SEMC0913522, SEMC0913526, SEMC0913527, SEMC0913530, SEMC0913534, SEMC0913539, SEMC0913541, SEMC0913542, SEMC0913546, SEMC0913550, SEMC0913551, SEMC0913552, SEMC0913553, SEMC0913556, SEMC0913560, SEMC0913561, SEMC0913562, SEMC0913563, SEMC0913568, SEMC0913610, SEMC0913652, SEMC0913657, SEMC0914252, SEMC0914256, SEMC0914259, SEMC0914281, SEMC0914285, SEMC0914287, SEMC0914301, SEMC0914302, SEMC0914305, SEMC0914309, SEMC0914310, SEMC0914317, SEMC0914320, SEMC0914325, SEMC0914340, SEMC0914344, SEMC0914349, SEMC0914359, SEMC0914360, SEMC0914362, SEMC0914390, SEMC0914399, SEMC0914594, SEMC0914606, SEMC0914619, SEMC0914640, SEMC0914648, SEMC0914660, SEMC0914677, SEMC0914749, SEMC0914789, SEMC0914803, SEMC0915003, SEMC0915004, SEMC0915030, SEMC0915448, SEMC0915591, SEMC0915603, SEMC0915767, SEMC0915769, SEMC0915773, SEMC0915781, SEMC0915952, SEMC0915954, SEMC0915957, SEMC0916019, SEMC0916192, SEMC0916426, SEMC0916947, SEMC1089075, SEMC1089077, SEMC1089078, SEMC1089088, SEMC1089091, SEMC1089167, SEMC1089298, SEMC1089353, SEMC1089364, SEMC1089367, SEMC1356172, SEMC1356175, SEMC1356181, SEMC1356182, SEMC1356187, SEMC1356194, SEMC1356206, SEMC1356428, SEMC1356497, SEMC1356956, SEMC1356958, SEMC1357114, SEMC1357402, SEMC1357404, SEMC1357405, SEMC1357406, SEMC1358166, SEMC1358167</td></tr><tr><td rowspan="1" colspan="1" style="color: #231f20">
                      <italic>
                        <tp:taxon-name><tp:taxon-name-part taxon-name-part-type="genus" reg="Desmopachria">Desmopachria</tp:taxon-name-part><tp:taxon-name-part taxon-name-part-type="species" reg="bisulcata">bisulcata</tp:taxon-name-part></tp:taxon-name>
                      </italic>
                    </td><td rowspan="1" colspan="1" style="color: #231f20">SEMC0912025, SEMC0912028, SEMC0912165, SEMC0912168, SEMC0912177, SEMC0912178, SEMC0912190, SEMC0912194, SEMC0912195, SEMC0912196, SEMC0912199, SEMC0912327, SEMC0912340, SEMC0912341, SEMC0915067</td></tr><tr><td rowspan="1" colspan="1" style="color: #231f20">
                      <italic>
                        <tp:taxon-name><tp:taxon-name-part taxon-name-part-type="genus" reg="Desmopachria">Desmopachria</tp:taxon-name-part><tp:taxon-name-part taxon-name-part-type="species" reg="divergens">divergens</tp:taxon-name-part></tp:taxon-name>
                      </italic>
                    </td><td rowspan="1" colspan="1" style="color: #231f20">SM0842823, SM0842881, SM0843049, SM0843147, SM0843169, SM0843171, SM0843178, SM0843181, SM0843185, SM0843190, SM0843196, SM0843205, SM0843220, SM0843250, SM0843304, SM0843319, SM0843321, SM0843326, SM0843342</td></tr><tr><td rowspan="1" colspan="1" style="color: #231f20">
                      <italic>
                        <tp:taxon-name><tp:taxon-name-part taxon-name-part-type="genus" reg="Desmopachria">Desmopachria</tp:taxon-name-part><tp:taxon-name-part taxon-name-part-type="species" reg="emarginata">emarginata</tp:taxon-name-part></tp:taxon-name>
                      </italic>
                    </td><td rowspan="1" colspan="1" style="color: #231f20">SEMC0908209, SEMC0908224, SEMC0908244, SEMC0915022, SEMC0930646, SEMC0930648, SEMC0930670, SEMC0930672, SEMC0930674, SEMC0930682, SEMC0930683, SEMC0930685, SEMC0930689, SEMC0930696, SEMC0930702, SEMC0930703, SEMC0930718, SEMC0930765, SEMC0934145, SEMC0934149, SEMC0965371, SEMC0965372, SEMC0965392, SEMC0965514, SEMC0965516, SEMC0965517, SEMC0965523, SEMC0965525, SEMC0965530, SEMC0965531, SEMC0965533, SEMC0965534, SEMC0965535, SEMC0965537, SEMC0965538, SEMC0965958, SEMC0965959, SEMC0965960, SEMC0966079, SEMC0966080, SEMC0966182, SEMC0966183, SEMC0966185, SEMC0966186, SEMC0966188, SEMC0966202, SEMC0966210, SEMC0966211, SEMC0966222, SEMC0966232, SEMC0966233, SEMC0966271, SEMC1046021, SEMC1046022, SEMC1046023, SEMC1080655, SEMC1080656, SEMC1080657, SEMC1080658, SEMC1080659, SEMC1080661, SEMC1080702, SEMC1080725, SEMC1080726, SEMC1080728, SEMC1080735, SEMC1080740, SEMC1080741, SEMC1080742, SEMC1080744, SEMC1080746, SEMC1080752, SEMC1080753, SEMC1080754, SEMC1080755, SEMC1080759, SEMC1080760, SEMC1080761, SEMC1080768, SEMC1080770, SEMC1080771, SEMC1080775, SEMC1080781, SEMC1080782, SEMC1080784, SEMC1114770, SEMC1114778, SEMC1114780, SEMC1114790, SEMC1114833, SEMC1114836, SEMC1114851, SEMC1234018, SEMC1234389, SEMC1234956, SEMC1234958, SEMC1234959, SEMC1234988, SEMC1236527, SEMC1236544, SEMC1315668, SEMC1315671, SEMC1315682, SEMC1315685, SEMC1315702, SEMC1315708, SEMC1315714, SEMC1315716, SEMC1315718, SEMC1328778, SEMC1328796, SEMC1328797, SEMC1328804, SEMC1328808, SEMC1328810, SEMC1328811, SEMC1328819, SEMC1328821, SEMC1328822, SEMC1328823, SEMC1328824, SEMC1328826, SEMC1328827, SEMC1328828, SEMC1328830, SEMC1328835, SEMC1328836, SEMC1328838, SEMC1328986, SEMC1328987, SEMC1328989, SEMC1328990, SEMC1328992, SEMC1328994, SEMC1328995, SEMC1328996, SEMC1328997, SEMC1328998, SEMC1328999, SEMC1329000, SEMC1329001, SEMC1329002, SEMC1329003, SEMC1329004, SEMC1329005, SEMC1329006, SEMC1329007, SEMC1329043, SEMC1329044, SEMC1357998, SEMC1357999, SEMC1358000, SM0827544</td></tr><tr><td rowspan="1" colspan="1" style="color: #231f20">
                      <italic>
                        <tp:taxon-name><tp:taxon-name-part taxon-name-part-type="genus" reg="Desmopachria">Desmopachria</tp:taxon-name-part><tp:taxon-name-part taxon-name-part-type="species" reg="impunctata">impunctata</tp:taxon-name-part></tp:taxon-name>
                      </italic>
                    </td><td rowspan="1" colspan="1" style="color: #231f20">SEMC1234012, SEMC1234013, SEMC1234014, SEMC1234015, SEMC1234016, SEMC1234017, SEMC1234019, SEMC1233985, SEMC1234021, SEMC1234022, SEMC1234011, SEMC1234037, SEMC1234008, SEMC1234009, SEMC1234005, SEMC1234006, SEMC1234004, SEMC1233952, SEMC1234003, SEMC1234002, SEMC1234001, SEMC1233966, SEMC1233947, SEMC1233948, SEMC1233950, SEMC1233951, SEMC1234034, SEMC1233960, SEMC1233965, SEMC1233958, SEMC1233964, SEMC1233969, SEMC1233970, SEMC1233971, SEMC1233972, SEMC1233973, SEMC1233975, SEMC1233976, SEMC1233977, SEMC1233989, SEMC1234035, SEMC1233968, SEMC1233981, SEMC1233980, SEMC1233979, SEMC1233978, SEMC1233983, SEMC1233974, SEMC1233986, SEMC1233987, SEMC1234036, SEMC1234000, SEMC1233999, SEMC1233993, SEMC1233994</td></tr><tr><td rowspan="1" colspan="1"/><td rowspan="1" colspan="1" style="color: #231f20">SEMC1233995, SEMC1233997, SEMC1233998, SEMC1233992, SEMC1233991, SEMC1233990, SEMC1233982, SEMC1114800, SEMC1114806, SEMC1114812, SEMC1080433, SEMC1080441, SEMC1080437, SEMC0930779, SEMC1080757, SEMC0930677, SEMC1080779, SEMC0965536, SEMC0965430, SEMC0966218, SEMC0966187, SEMC0966258, SEMC0966259, SEMC0966256, SEMC0966257, SEMC0966255, SEMC0966254, SEMC0966189, SEMC0966190, SEMC0966191, SEMC0966192, SEMC0966193, SEMC0966194, SEMC0966195, SEMC0966196, SEMC0966197, SEMC0966198, SEMC0966199, SEMC0966200, SEMC0966201, SEMC0966263, SEMC0966203, SEMC0966204, SEMC0966206, SEMC0966243, SEMC0966207, SEMC0966178, SEMC0966179, SEMC0966209, SEMC0966242, SEMC0966252, SEMC0966251, SEMC0966213, SEMC0966214, SEMC0966262, SEMC0966261, SEMC0966260, SEMC0966215, SEMC0966216, SEMC0966217, SEMC0966181, SEMC0966250, SEMC0966220, SEMC0966221, SEMC0966249, SEMC0966223, SEMC0966224, SEMC0966248, SEMC0966226, SEMC0966227, SEMC0966247, SEMC0966229, SEMC0966230, SEMC0966231, SEMC0966246, SEMC0966244, SEMC0966234, SEMC0966235, SEMC0966236, SEMC0966237, SEMC0966238, SEMC0966239, SEMC0966240, SEMC0966241, SEMC0966180, SEMC0966245, SEMC0966253, SEMC0966219, SEMC0965992, SEMC0965990, SEMC0965991, SEMC1234024, SEMC1234023, SEMC1234025, SEMC1234026, SEMC1234027, SEMC1234029, SEMC1234033, SEMC1113566, SEMC1113590, SEMC1113568, SEMC1113562, SEMC1113573, SEMC1113580, SEMC1113604, SEMC1114832, SEMC1113638, SEMC1113602, SEMC1114845, SEMC1113774, SEMC1113563, SEMC1113577, SEMC1113576, SEMC1114817, SEMC1114793, SEMC1114813, SEMC1113594, SEMC1113595, SEMC1113589, SEMC1113606, SEMC1114849, SM0843963, SEMC1233667, SEMC1233668, SEMC1233669, SEMC1233670, SEMC1233682, SEMC1233680, SEMC1233673, SEMC1233674, SEMC1233689, SEMC1233703, SEMC1233677, SEMC1233678, SEMC1233679, SEMC1233691, SEMC1233692, SEMC1233696, SEMC1233688, SEMC1233684, SEMC1233685, SEMC1233686, SEMC1233687, SEMC1233702, SEMC1233695, SEMC1233694, SEMC1080590, SEMC1080586, SEMC1080602, SEMC1080606, SEMC1080557, SEMC1080600, SEMC1080559, SEMC1080593, SEMC1080587, SEMC1080595, SEMC1080604, SEMC1080550, SEMC1080603, SEMC1080599, SEMC1080589, SEMC1233902, SEMC1233912, SEMC1233911, SEMC1233899, SEMC1233908, SEMC1233909, SEMC1233907, SEMC1233913, SEMC1233905, SEMC1080607, SEMC1233901, SEMC0966303, SEMC1114815, SEMC1114799</td></tr><tr><td rowspan="1" colspan="1" style="color: #231f20">
                      <italic>
                        <tp:taxon-name><tp:taxon-name-part taxon-name-part-type="genus" reg="Desmopachria">Desmopachria</tp:taxon-name-part><tp:taxon-name-part taxon-name-part-type="species" reg="lata">lata</tp:taxon-name-part></tp:taxon-name>
                      </italic>
                    </td><td rowspan="1" colspan="1" style="color: #231f20">USNMENT01190946, USNMENT01190947, USNMENT01190948, USNMENT01190949, USNMENT01190950, USNMENT01190951, USNMENT01190952, USNMENT01190953, USNMENT01190954, USNMENT01190955, USNMENT01190956, USNMENT01190959, USNMENT01190960, USNMENT01190961, USNMENT01190962, USNMENT01190963, USNMENT01190964, USNMENT01190965, USNMENT01190966, USNMENT01190967, USNMENT01190968</td></tr><tr><td rowspan="1" colspan="1" style="color: #231f20">
                      <italic>
                        <tp:taxon-name><tp:taxon-name-part taxon-name-part-type="genus" reg="Desmopachria">Desmopachria</tp:taxon-name-part><tp:taxon-name-part taxon-name-part-type="species" reg="lateralis">lateralis</tp:taxon-name-part></tp:taxon-name>
                      </italic>
                    </td><td rowspan="1" colspan="1" style="color: #231f20">SEMC0852875, SEMC0852886, SEMC0854130, SEMC0854136, SEMC0854137, SEMC0854145, SEMC0854146, SEMC0854147, SEMC0854148, SEMC0854149, SEMC0854154, SEMC0854155, SEMC0854156, SEMC0854173, SM0843335, USNMENT01187719, USNMENT01187720, USNMENT01187724, USNMENT01187725, USNMENT01187726, USNMENT01187727, USNMENT01187730, USNMENT01187731, USNMENT01187732, USNMENT01187733</td></tr><tr><td rowspan="1" colspan="1" style="color: #231f20">
                      <italic>
                        <tp:taxon-name><tp:taxon-name-part taxon-name-part-type="genus" reg="Desmopachria">Desmopachria</tp:taxon-name-part><tp:taxon-name-part taxon-name-part-type="species" reg="pseudocavia">pseudocavia</tp:taxon-name-part></tp:taxon-name>
                      </italic>
                    </td><td rowspan="1" colspan="1" style="color: #231f20">SEMC0854811, SEMC0854812, SEMC0854813, SEMC0891344, SEMC0891345, SEMC0891346, SEMC0891598, SEMC0891599, SEMC0891604, SEMC0893051, SEMC0907003, SEMC0907009, SEMC0907016, SEMC0907105, SM0831352, SM0831518, SM0831525, SM0842817, SM0842828, SM0842849, SM0842856, SM0842857, SM0842860, SM0842876, SM0842885, SM0842896, SM0842902, SM0842917, SM0842919, SM0842921, SM0842931, SM0842937, SM0842938, SM0842940, SM0842941, SM0842942, SM0842953, SM0842955, SM0842984, SM0842994, SM0842998, SM0843002, SM0843003, SM0843004, SM0843005, SM0843038, SM0843040, SM0843072, SM0843088, SM0843091, SM0843237, SM0843257, SM0843262, SM0843450, SM0843455, SM0843485, SM0843487, SM0843491, SM0843495, SM0843498, SM0843503, SM0843504, SM0843509, SM0843515, SM0843518, SM0843519, SM0843520, SM0843521, SM0843522, SM0843524, SM0843525, SM0843526, SM0843527, SM0843529, SM0843539, SM0843544, SM0843552, SM0843556, SM0843558, SM0843559, SM0843561, SM0843562, SM0843567, SM0843573, SM0843574, SM0845584, SM0845586, SM0845589, SM0845601, SM0845860, SM0845910, SM0846825, SM0846840</td></tr><tr><td rowspan="1" colspan="1" style="color: #231f20">
                      <italic>
                        <tp:taxon-name><tp:taxon-name-part taxon-name-part-type="genus" reg="Desmopachria">Desmopachria</tp:taxon-name-part><tp:taxon-name-part taxon-name-part-type="species" reg="surinamensis">surinamensis</tp:taxon-name-part></tp:taxon-name>
                      </italic>
                    </td><td rowspan="1" colspan="1" style="color: #231f20">SEMC1113335, SEMC1114816, SEMC1114818, SEMC1114835, SEMC1114841, SEMC1114843, SEMC1114844</td></tr><tr><td rowspan="1" colspan="1" style="color: #231f20">
                      <italic>
                        <tp:taxon-name><tp:taxon-name-part taxon-name-part-type="genus" reg="Desmopachria">Desmopachria</tp:taxon-name-part><tp:taxon-name-part taxon-name-part-type="species" reg="truncata">truncata</tp:taxon-name-part></tp:taxon-name>
                      </italic>
                    </td><td rowspan="1" colspan="1" style="color: #231f20">SEMC1087010, SEMC1087019, SEMC1087027, SEMC1087708, SEMC1087757, SEMC1087960, SEMC1087962, SEMC1087967, SEMC1087986, SEMC1088188, SEMC1088803, SEMC1088859, SEMC1088869, SEMC1088872, SEMC1089093, SEMC1328988, SEMC1328993</td></tr><tr><td rowspan="1" colspan="1" style="color: #231f20">
                      <italic>
                        <tp:taxon-name><tp:taxon-name-part taxon-name-part-type="genus" reg="Desmopachria">Desmopachria</tp:taxon-name-part><tp:taxon-name-part taxon-name-part-type="species" reg="wolfei">wolfei</tp:taxon-name-part></tp:taxon-name>
                      </italic>
                    </td><td rowspan="1" colspan="1" style="color: #231f20">SM0827524, SM0827525, SM0827526, SM0827528, SM0827531, SM0827533, SM0827536, SM0827538, SM0827540, SM0827678, SM0827679, SM0827682, SM0827687, SM0827690, SM0827691, SM0827693, SM0827697, SM0827699, SM0827712, SM0827719, SM0827723, SM0827731, SM0827732</td></tr></tbody></table></table-wrap></tp:treatment-sec></tp:taxon-treatment>
