# Supplementary material for: ﻿Nineteen new species of Desmopachria Babington, 1841 (Coleoptera, Adephaga, Dytiscidae, Hydroporinae, Hyphydrini) with notes on the taxonomy of the genus
Source: Zookeys. 2022 Dec 16;1136:1–56. doi: 10.3897/zookeys.1136.72744 (PMC9836737; doi:10.3897/zookeys.1136.72744)
Supplement: XML Treatment for Desmopachria emarginata [file zookeys.1136.72744-treatment13.xml]

<!DOCTYPE tp:taxon-treatment
  PUBLIC "-//TaxonX//DTD Taxonomic Treatment Publishing DTD v0 20100105//EN" "tax-treatment-NSO.dtd">
<tp:taxon-treatment xmlns:tp="http://www.plazi.org/taxpub"><tp:treatment-meta><kwd-group><label>Taxon classification</label><kwd>
                <named-content content-type="kingdom">Animalia</named-content>
              </kwd><kwd>
                <named-content content-type="order">Coleoptera</named-content>
              </kwd><kwd>
                <named-content content-type="family">Dytiscidae</named-content>
              </kwd></kwd-group><mixed-citation publication-type="journal"><person-group><name><surname>Miller</surname><given-names>Kelly B.</given-names></name></person-group><article-title>﻿Nineteen new species of <italic><tp:taxon-name><tp:taxon-name-part taxon-name-part-type="genus" reg="Desmopachria">Desmopachria</tp:taxon-name-part></tp:taxon-name></italic> Babington, 1841 (<tp:taxon-name><tp:taxon-name-part taxon-name-part-type="order">Coleoptera</tp:taxon-name-part></tp:taxon-name>, <tp:taxon-name><tp:taxon-name-part taxon-name-part-type="suborder">Adephaga</tp:taxon-name-part></tp:taxon-name>, <tp:taxon-name><tp:taxon-name-part taxon-name-part-type="family">Dytiscidae</tp:taxon-name-part></tp:taxon-name>, <tp:taxon-name><tp:taxon-name-part taxon-name-part-type="subfamily">Hydroporinae</tp:taxon-name-part></tp:taxon-name>, <tp:taxon-name><tp:taxon-name-part taxon-name-part-type="tribe">Hyphydrini</tp:taxon-name-part></tp:taxon-name>) with notes on the taxonomy of the genus</article-title><source>Zookeys</source><day>16</day><month>12</month><year>2022</year><volume>1136</volume><fpage>1</fpage><lpage>56</lpage><pub-id pub-id-type="doi">10.3897/zookeys.1136.72744</pub-id></mixed-citation></tp:treatment-meta><tp:nomenclature><label>﻿</label><tp:taxon-name>
              <object-id xmlns:xlink="http://www.w3.org/1999/xlink" content-type="arpha" xlink:type="simple">434B8CDF-CF41-569B-986E-A6BFED2BDA3C</object-id>
              <tp:taxon-name-part taxon-name-part-type="genus" reg="Desmopachria">Desmopachria</tp:taxon-name-part>
              <tp:taxon-name-part taxon-name-part-type="species" reg="emarginata">emarginata</tp:taxon-name-part>
              <object-id xmlns:xlink="http://www.w3.org/1999/xlink" content-type="zoobank" xlink:type="simple">http://zoobank.org/C3F3E5FA-79B6-4F74-9A03-0C32E955606B</object-id>
            </tp:taxon-name><tp:taxon-status xmlns:xlink="http://www.w3.org/1999/xlink" xlink:type="simple">sp. nov.</tp:taxon-status><xref ref-type="fig" rid="F5">Figures 54–56</xref><xref ref-type="fig" rid="F9">, 80</xref></tp:nomenclature><tp:treatment-sec sec-type="type locality" id="SECID0EPXAK"><title>Type locality.</title><p>Suriname, Sipaliwini District, Tafelberg Summit, near Augustus Creek Camp, pond on trail into Arrowhead Basin, <named-content xmlns:xlink="http://www.w3.org/1999/xlink" content-type="dwc:verbatimCoordinates" xlink:type="simple"><named-content content-type="geo-json" specific-use="{&#34;type&#34;:&#34;Point&#34;,&#34;coordinates&#34;:[-56.188333,3.926667]}" id="NCID0EYXAK" xlink:type="simple">3°55.600'N, 56°11.300'W</named-content></named-content>.</p></tp:treatment-sec><tp:treatment-sec sec-type="diagnosis" id="SECID0E4XAK"><title>Diagnosis.</title><p>This species includes some of the largest specimens in the group (<abbrev xmlns:xlink="http://www.w3.org/1999/xlink" xlink:title="total length" id="ABBRID0EDYAK" xlink:type="simple">TL</abbrev> = 2.0–2.2 mm). The elytra are more distinctly punctate than most species with distinctive dual punctation. Also, the elytra are very noticeably iridescent in most specimens, but a series from Raleighfallen Nature Preserve, Sipaliwini District, Suriname (<named-content xmlns:xlink="http://www.w3.org/1999/xlink" content-type="dwc:institutional_code" xlink:title="National Zoological Collection of Suriname, Paramaribo, Suriname" xlink:href="http://grbio.org/institution/university-national-zoological-collection-suriname" xlink:type="simple">NZCS</named-content>) are less conspicuously iridescent. These specimens are similar in size, punctation and male genitalia, however. The male genitalia are most similar to <italic><tp:taxon-name><tp:taxon-name-part taxon-name-part-type="genus" reg="Desmopachria">Desmopachria</tp:taxon-name-part><tp:taxon-name-part taxon-name-part-type="species" reg="impunctata">impunctata</tp:taxon-name-part></tp:taxon-name></italic>, but the apical emargination in the median lobe is relatively deeper and in lateral aspect the apex is not distinctly hooked ventrad (Figs <xref ref-type="fig" rid="F5">54</xref>, <xref ref-type="fig" rid="F5">55</xref> vs. Figs <xref ref-type="fig" rid="F5">60</xref>, <xref ref-type="fig" rid="F5">61</xref>). Also, <italic><tp:taxon-name><tp:taxon-name-part taxon-name-part-type="genus" reg="Desmopachria">Desmopachria</tp:taxon-name-part><tp:taxon-name-part taxon-name-part-type="species" reg="emarginata">emarginata</tp:taxon-name-part></tp:taxon-name></italic> are larger (<abbrev xmlns:xlink="http://www.w3.org/1999/xlink" xlink:title="total length" id="ABBRID0EVZAK" xlink:type="simple">TL</abbrev> = 2.0–2.2 mm) than <italic><tp:taxon-name><tp:taxon-name-part taxon-name-part-type="genus" reg="Desmopachria">Desmopachria</tp:taxon-name-part><tp:taxon-name-part taxon-name-part-type="species" reg="impunctata">impunctata</tp:taxon-name-part></tp:taxon-name></italic> (<abbrev xmlns:xlink="http://www.w3.org/1999/xlink" xlink:title="total length" id="ABBRID0EE1AK" xlink:type="simple">TL</abbrev> = 1.8–1.9 mm).</p></tp:treatment-sec><tp:treatment-sec sec-type="description" id="SECID0EI1AK"><title>Description.</title><p><bold><italic>Measurements.</italic></bold><abbrev xmlns:xlink="http://www.w3.org/1999/xlink" xlink:title="total length" id="ABBRID0ET1AK" xlink:type="simple">TL</abbrev> = 2.0–2.2 mm, <abbrev xmlns:xlink="http://www.w3.org/1999/xlink" xlink:title="greatest width across elytra" id="ABBRID0EX1AK" xlink:type="simple">GW</abbrev> = 1.4–1.5 mm, <abbrev xmlns:xlink="http://www.w3.org/1999/xlink" xlink:title="greatest width of pronotum" id="ABBRID0E21AK" xlink:type="simple">PW</abbrev> = 1.1–1.2 mm, <abbrev xmlns:xlink="http://www.w3.org/1999/xlink" xlink:title="greatest width of head" id="ABBRID0E61AK" xlink:type="simple">HW</abbrev> = 0.7–0.8 mm, <abbrev xmlns:xlink="http://www.w3.org/1999/xlink" xlink:title="distance between eyes" id="ABBRID0ED2AK" xlink:type="simple">EW</abbrev> = 0.4–0.5 mm, <abbrev xmlns:xlink="http://www.w3.org/1999/xlink" xlink:title="total length" id="ABBRID0EH2AK" xlink:type="simple">TL</abbrev>/<abbrev xmlns:xlink="http://www.w3.org/1999/xlink" xlink:title="greatest width across elytra" id="ABBRID0EL2AK" xlink:type="simple">GW</abbrev> = 1.4–1.5, <abbrev xmlns:xlink="http://www.w3.org/1999/xlink" xlink:title="greatest width of head" id="ABBRID0EP2AK" xlink:type="simple">HW</abbrev>/<abbrev xmlns:xlink="http://www.w3.org/1999/xlink" xlink:title="distance between eyes" id="ABBRID0ET2AK" xlink:type="simple">EW</abbrev> = 1.8–1.9. Body very broadly oval, laterally broadly curved, lateral margins nearly continuous between pronotum and elytron.</p><p><bold><italic>Coloration.</italic></bold> Head orange. Pronotum pale orange, in a majority of specimens paler in color than head or elytron. Elytron evenly brownish orange, strongly iridescent. Ventral surface of head, prosternum, head appendages, and pro- and mesolegs pale orange, other ventral surfaces and metalegs orange.</p><p><bold><italic>Sculpture and structure.</italic></bold> Head broad, short; anterior margin of clypeus broadly curved, flattened, finely margined with conspicuous, continuous narrow bead, particularly evident medially; surface of head shiny, extremely finely and sparsely punctate; eyes large (<abbrev xmlns:xlink="http://www.w3.org/1999/xlink" xlink:title="greatest width of head" id="ABBRID0EF3AK" xlink:type="simple">HW</abbrev>/<abbrev xmlns:xlink="http://www.w3.org/1999/xlink" xlink:title="distance between eyes" id="ABBRID0EJ3AK" xlink:type="simple">EW</abbrev> = 1.8–1.9); antennae short, scape and pedicel relatively large and rounded, flagellomere III long and slender, apically expanded, antennomeres IV-X short and broad, antennomere XI elongate, apically pointed. Pronotum short, lateral margins short, slightly curved with continuous marginal bead; surface shiny, impunctate medially, but laterally and posteriorly with fine punctation. Elytron broad, laterally broadly curved and rounded; surface shiny, prominently punctate, punctures dual, some larger, some smaller, interspersed. Prosternum extremely short, longitudinally compressed, medially carinate; prosternal process in male very slender anteriorly, with low, indistinct medial tubercle, bifid apically with deep medial pit, in female slender anteriorly, with distinctive, small medial tubercle, apically short and broad, medially slightly carinate, apically acutely pointed. Metaventrite broad and evenly smoothly convex medially, surface shiny, impunctate or with few extremely minute punctures laterally; metaventrite wings extremely slender. Metacoxa with medial portion short, ~ 1/3 length of metaventrite medially, metacoxal lines slightly sinuate, divergent anteriorly; lateral portion of metacoxa extremely large, anteriorly strongly expanded; surface shiny, impunctate or with few extremely fine punctures. Metatrochanter very large, subequal to length of ventral margin of metafemur; legs otherwise not noticeably modified. Abdomen with surfaces shiny and smooth, impunctate, some specimens with few very fine punctures.</p><p><bold><italic>Male genitalia.</italic></bold> Male median bilaterally symmetrical, in lateral aspect elongate, evenly broad, evenly and broadly curved on both dorsal and ventral margins, apex linear and apically broadly rounded (Fig. <xref ref-type="fig" rid="F5">54</xref>); in ventral aspect broad basally, apically broad, lateral margins irregularly sublinear, apex broad, medially deeply emarginate, emargination ~ 2/5 length, apical branches each apex with small process extending medially (Fig. <xref ref-type="fig" rid="F5">55</xref>). Lateral lobe very broad medially, ventral margin broadly rounded, apex narrowed to small lobe, with series of long setae apically and along apicodorsal margins (Fig. <xref ref-type="fig" rid="F5">56</xref>).</p><p><bold><italic>Sexual dimorphism.</italic></bold> Male pro- and mesotarsomeres I-III slightly more broadly expanded and with ventral adhesive setae. Male and female prosternal processes different as in all <italic><tp:taxon-name><tp:taxon-name-part taxon-name-part-type="genus" reg="Desmopachria">Desmopachria</tp:taxon-name-part><tp:taxon-name-part taxon-name-part-type="species" reg="portmanni">portmanni</tp:taxon-name-part></tp:taxon-name></italic> group species.</p><p><bold><italic>Variation.</italic></bold> Specimens vary in intensity of coloration and degree of difference between head, pronotum and elytron, but not strongly so.</p></tp:treatment-sec><tp:treatment-sec sec-type="etymology" id="SECID0EZ4AK"><title>Etymology.</title><p>This species is named <italic><tp:taxon-name><tp:taxon-name-part taxon-name-part-type="genus" reg="Desmopachria"/><tp:taxon-name-part taxon-name-part-type="species" reg="emarginata">emarginata</tp:taxon-name-part></tp:taxon-name></italic>, Latin for the apical emargination in the male median lobe.</p></tp:treatment-sec><tp:treatment-sec sec-type="distribution" id="SECID0EJ5AK"><title>Distribution.</title><p>This species is known from localities in Guyana, Suriname, and Venezuela (Fig. <xref ref-type="fig" rid="F9">80</xref>).</p></tp:treatment-sec><tp:treatment-sec sec-type="type material" id="SECID0ET5AK"><title>Type material.</title><p>Holotype in <named-content xmlns:xlink="http://www.w3.org/1999/xlink" content-type="dwc:institutional_code" xlink:title="National Zoological Collection of Suriname, Paramaribo, Suriname" xlink:href="http://grbio.org/institution/university-national-zoological-collection-suriname" xlink:type="simple">NZCS</named-content>, male labeled, “SURINAME: Sipaliwini District <named-content xmlns:xlink="http://www.w3.org/1999/xlink" content-type="dwc:verbatimCoordinates" xlink:type="simple"><named-content content-type="geo-json" specific-use="{&#34;type&#34;:&#34;Point&#34;,&#34;coordinates&#34;:[-56.188333,3.926667]}" id="NCID0EE6AK" xlink:type="simple">3°55.600'N, 56°11.300'W</named-content></named-content>, 600m CSNR: Tafelberg Summit, nr Augustus Creek Camp, pond on trail into Arrowhead basin leg. Short &amp; Bloom; 16.viii.2013 SR13-0816-02A/ SEMC0930719 KUNHM-ENT [barcode label]/ HOLOTYPE <italic><tp:taxon-name><tp:taxon-name-part taxon-name-part-type="genus" reg="Desmopachria">Desmopachria</tp:taxon-name-part><tp:taxon-name-part taxon-name-part-type="species" reg="emarginata">emarginata</tp:taxon-name-part></tp:taxon-name></italic> Miller, 2021 [red label with black line border].” Paratypes, 153 specimens in <named-content xmlns:xlink="http://www.w3.org/1999/xlink" content-type="dwc:institutional_code" xlink:title="Center for Biological Diversity, University of Guyana" xlink:href="http://grbio.org/institution/university-guyana" xlink:type="simple">CSBD</named-content>, <named-content xmlns:xlink="http://www.w3.org/1999/xlink" content-type="dwc:institutional_code" xlink:title="Museo del Instituto de Zoología Agrícola Francisco Fernández Yépez, Universidad Central de Venezuela, Maracay, Venezuela" xlink:href="http://grbio.org/institution/universidad-central-de-venezuela" xlink:type="simple">MIZA</named-content>, <named-content xmlns:xlink="http://www.w3.org/1999/xlink" content-type="dwc:institutional_code" xlink:title="Museum of Southwestern Biology Division of Arthropods, University of New Mexico, Albuquerque, NM, USA" xlink:href="http://grbio.org/institution/university-new-mexico" xlink:type="simple">MSBA</named-content> NCZS, and <named-content xmlns:xlink="http://www.w3.org/1999/xlink" content-type="dwc:institutional_code" xlink:title="University of Kansas Natural History Museum, University of Kansas, Lawrence, Kansas, USA" xlink:href="http://grbio.org/institution/university-kansas-biodiversity-institute" xlink:type="simple">SEMC</named-content> each with paratype label, “…/ PARATYPE <italic><tp:taxon-name><tp:taxon-name-part taxon-name-part-type="genus" reg="Desmopachria">Desmopachria</tp:taxon-name-part><tp:taxon-name-part taxon-name-part-type="species" reg="emarginata">emarginata</tp:taxon-name-part></tp:taxon-name></italic> Miller, 2021 [blue label with black line border]” and different barcode labels (Table <xref ref-type="table" rid="T1">1</xref>); 43 labeled same as holotype; 2 in <named-content xmlns:xlink="http://www.w3.org/1999/xlink" content-type="dwc:institutional_code" xlink:title="University of Kansas Natural History Museum, University of Kansas, Lawrence, Kansas, USA" xlink:href="http://grbio.org/institution/university-kansas-biodiversity-institute" xlink:type="simple">SEMC</named-content> labeled, “GUYANA: Region IX <named-content xmlns:xlink="http://www.w3.org/1999/xlink" content-type="dwc:verbatimCoordinates" xlink:type="simple"><named-content content-type="geo-json" specific-use="{&#34;type&#34;:&#34;Point&#34;,&#34;coordinates&#34;:[-59.292817,2.159283]}" id="NCID0EOBBK" xlink:type="simple">2°09.557'N, 59°17.569'W</named-content></named-content>, 268m along road to Parabara forest pools near Mushai Wao leg. Short, Isaacs, Salisbury 1.xi.2013; GY13-1101-02A/…”; 3 in <named-content xmlns:xlink="http://www.w3.org/1999/xlink" content-type="dwc:institutional_code" xlink:title="University of Kansas Natural History Museum, University of Kansas, Lawrence, Kansas, USA" xlink:href="http://grbio.org/institution/university-kansas-biodiversity-institute" xlink:type="simple">SEMC</named-content> labeled, “GUYANA: Region IX <named-content xmlns:xlink="http://www.w3.org/1999/xlink" content-type="dwc:verbatimCoordinates" xlink:type="simple"><named-content content-type="geo-json" specific-use="{&#34;type&#34;:&#34;Point&#34;,&#34;coordinates&#34;:[-59.899767,2.790283]}" id="NCID0E5BBK" xlink:type="simple">2°47.417'N, 59°53.986'W</named-content></named-content>, 113m Kusad Mts., Taraara Wao creek margin &amp; isolated side pools leg. Short, Isaacs, Salisbury 28.x.2013; GY13-1028-01A/…”; 2 in <named-content xmlns:xlink="http://www.w3.org/1999/xlink" content-type="dwc:institutional_code" xlink:title="University of Kansas Natural History Museum, University of Kansas, Lawrence, Kansas, USA" xlink:href="http://grbio.org/institution/university-kansas-biodiversity-institute" xlink:type="simple">SEMC</named-content> labeled, “GUYANA: Region IX <named-content xmlns:xlink="http://www.w3.org/1999/xlink" content-type="dwc:verbatimCoordinates" xlink:type="simple"><named-content content-type="geo-json" specific-use="{&#34;type&#34;:&#34;Point&#34;,&#34;coordinates&#34;:[-59.234533,2.105183]}" id="NCID0EOCBK" xlink:type="simple">2°06.311'N, 59°14.072'W</named-content></named-content>, 267m Parabara, N. side of river small detrital pool in forest leg. A.E.Z. Short; 2.xi.2013 GY13-1103-01A/…”; 3 in <named-content xmlns:xlink="http://www.w3.org/1999/xlink" content-type="dwc:institutional_code" xlink:title="University of Kansas Natural History Museum, University of Kansas, Lawrence, Kansas, USA" xlink:href="http://grbio.org/institution/university-kansas-biodiversity-institute" xlink:type="simple">SEMC</named-content> labeled, “GUYANA: Region 6 <named-content xmlns:xlink="http://www.w3.org/1999/xlink" content-type="dwc:verbatimCoordinates" xlink:type="simple"><named-content content-type="geo-json" specific-use="{&#34;type&#34;:&#34;Point&#34;,&#34;coordinates&#34;:[-58.006733,4.755017]}" id="NCID0E5CBK" xlink:type="simple">4°45.301'N, 58°00.404'W</named-content></named-content>, 49 m Upper Berbice Basecamp 2 shallow detrital pool in forest draining into creek; leg. Short, Salisbury, La Cruz; 26.ix.2014 GY14-0926-01A/…”; 9 in <named-content xmlns:xlink="http://www.w3.org/1999/xlink" content-type="dwc:institutional_code" xlink:title="University of Kansas Natural History Museum, University of Kansas, Lawrence, Kansas, USA" xlink:href="http://grbio.org/institution/university-kansas-biodiversity-institute" xlink:type="simple">SEMC</named-content> labeled, “GUYANA: Region XIII [sic] <named-content xmlns:xlink="http://www.w3.org/1999/xlink" content-type="dwc:verbatimCoordinates" xlink:type="simple"><named-content content-type="geo-json" specific-use="{&#34;type&#34;:&#34;Point&#34;,&#34;coordinates&#34;:[-59.578900,4.988650]}" id="NCID0EODBK" xlink:type="simple">4.988650°N, 59.57890°W</named-content></named-content>, 427 m Chenapau Village, trail between airstrip &amp; town; large pool with lots of detritus; leg. A. Short 14.iii.2014; GY14-0314-03A/…”; 33 in <named-content xmlns:xlink="http://www.w3.org/1999/xlink" content-type="dwc:institutional_code" xlink:title="Center for Biological Diversity, University of Guyana" xlink:href="http://grbio.org/institution/university-guyana" xlink:type="simple">CSBD</named-content> and <named-content xmlns:xlink="http://www.w3.org/1999/xlink" content-type="dwc:institutional_code" xlink:title="University of Kansas Natural History Museum, University of Kansas, Lawrence, Kansas, USA" xlink:href="http://grbio.org/institution/university-kansas-biodiversity-institute" xlink:type="simple">SEMC</named-content> labeled, “GUYANA: Region XIII [sic] <named-content xmlns:xlink="http://www.w3.org/1999/xlink" content-type="dwc:verbatimCoordinates" xlink:type="simple"><named-content content-type="geo-json" specific-use="{&#34;type&#34;:&#34;Point&#34;,&#34;coordinates&#34;:[-59.482833,5.175233]}" id="NCID0EGEBK" xlink:type="simple">5°10.514'N, 59°28.970'W</named-content></named-content>, 440 m Kaieteur Nat’l Park, trail by guest house; small forest stream leg. A. Short; 15.iii.2014 GY14-0315-03A/…”; 7 in <named-content xmlns:xlink="http://www.w3.org/1999/xlink" content-type="dwc:institutional_code" xlink:title="University of Kansas Natural History Museum, University of Kansas, Lawrence, Kansas, USA" xlink:href="http://grbio.org/institution/university-kansas-biodiversity-institute" xlink:type="simple">SEMC</named-content> labeled, “GUYANA: Region XIII [sic]<named-content xmlns:xlink="http://www.w3.org/1999/xlink" content-type="dwc:verbatimCoordinates" xlink:type="simple"><named-content content-type="geo-json" specific-use="{&#34;type&#34;:&#34;Point&#34;,&#34;coordinates&#34;:[-59.578900,4.986500]}" id="NCID0EWEBK" xlink:type="simple">4.98650°N, 59.57890°W</named-content></named-content>, 427 m Chenapau village, between airstrip &amp; town, small pools along trail leg. Short &amp; Baca; 10.iii.2014 GY14-0310-01A/…”; 4 in <named-content xmlns:xlink="http://www.w3.org/1999/xlink" content-type="dwc:institutional_code" xlink:title="University of Kansas Natural History Museum, University of Kansas, Lawrence, Kansas, USA" xlink:href="http://grbio.org/institution/university-kansas-biodiversity-institute" xlink:type="simple">SEMC</named-content> labeled, “SURINAME: Sipaliwini District <named-content xmlns:xlink="http://www.w3.org/1999/xlink" content-type="dwc:verbatimCoordinates" xlink:type="simple"><named-content content-type="geo-json" specific-use="{&#34;type&#34;:&#34;Point&#34;,&#34;coordinates&#34;:[-56.149467,3.791317]}" id="NCID0EGFBK" xlink:type="simple">3°47.479'N, 56°08.968'W</named-content></named-content>, 320m CSNR: near Kappel airstrip forested stream &amp; stream pools leg. Short &amp; Bloom; 24.viii.2013 SR13-0824-03A/…”; 15 in <named-content xmlns:xlink="http://www.w3.org/1999/xlink" content-type="dwc:institutional_code" xlink:title="National Zoological Collection of Suriname, Paramaribo, Suriname" xlink:href="http://grbio.org/institution/university-national-zoological-collection-suriname" xlink:type="simple">NZCS</named-content> and <named-content xmlns:xlink="http://www.w3.org/1999/xlink" content-type="dwc:institutional_code" xlink:title="University of Kansas Natural History Museum, University of Kansas, Lawrence, Kansas, USA" xlink:href="http://grbio.org/institution/university-kansas-biodiversity-institute" xlink:type="simple">SEMC</named-content> labeled, “SURINAME: Sipaliwini District <named-content xmlns:xlink="http://www.w3.org/1999/xlink" content-type="dwc:verbatimCoordinates" xlink:type="simple"><named-content content-type="geo-json" specific-use="{&#34;type&#34;:&#34;Point&#34;,&#34;coordinates&#34;:[-56.180817,3.899033]}" id="NCID0E5FBK" xlink:type="simple">3°53.942'N, 56°10.849'W</named-content></named-content>, 733m CSNR: Tafelberg Summit, nr. Caiman Crk Camp; dipnetting by stream margins: leg. Bloom 20.viii.2013, SR13-0820-02A/…”; 1 in <named-content xmlns:xlink="http://www.w3.org/1999/xlink" content-type="dwc:institutional_code" xlink:title="University of Kansas Natural History Museum, University of Kansas, Lawrence, Kansas, USA" xlink:href="http://grbio.org/institution/university-kansas-biodiversity-institute" xlink:type="simple">SEMC</named-content> labeled, “SURINAME: Sipaliwini District <named-content xmlns:xlink="http://www.w3.org/1999/xlink" content-type="dwc:verbatimCoordinates" xlink:type="simple"><named-content content-type="geo-json" specific-use="{&#34;type&#34;:&#34;Point&#34;,&#34;coordinates&#34;:[-56.787250,2.182883]}" id="NCID0EOGBK" xlink:type="simple">2°10.973'N, 56°47.235'W</named-content></named-content>, 210 m Camp 2, on Silpaliwini [sic] River; Short &amp; Kadosoe; small detrital stream 28.viii.2010; SR10-0828-03A 2010 CI-RAP Survey/…”; 20 in <named-content xmlns:xlink="http://www.w3.org/1999/xlink" content-type="dwc:institutional_code" xlink:title="National Zoological Collection of Suriname, Paramaribo, Suriname" xlink:href="http://grbio.org/institution/university-national-zoological-collection-suriname" xlink:type="simple">NZCS</named-content> labeled, “SURINAME: Sipaliwini District <named-content xmlns:xlink="http://www.w3.org/1999/xlink" content-type="dwc:verbatimCoordinates" xlink:type="simple"><named-content content-type="geo-json" specific-use="{&#34;type&#34;:&#34;Point&#34;,&#34;coordinates&#34;:[-56.188333,3.926667]}" id="NCID0E5GBK" xlink:type="simple">3°55.600'N, 56°11.300'W</named-content></named-content>, 600m CSNR: Tafelberg Summit, nr Augustus Creek Camp, pond on trail into Arrowhead basin leg. Short &amp; Bloom; 16.viii.2013 SR13-0816-02A/…”; 7 in <named-content xmlns:xlink="http://www.w3.org/1999/xlink" content-type="dwc:institutional_code" xlink:title="University of Kansas Natural History Museum, University of Kansas, Lawrence, Kansas, USA" xlink:href="http://grbio.org/institution/university-kansas-biodiversity-institute" xlink:type="simple">SEMC</named-content> labeled, “SURINAME: Sipaliwini District <named-content xmlns:xlink="http://www.w3.org/1999/xlink" content-type="dwc:verbatimCoordinates" xlink:type="simple"><named-content content-type="geo-json" specific-use="{&#34;type&#34;:&#34;Point&#34;,&#34;coordinates&#34;:[-56.185633,4.681833]}" id="NCID0EOHBK" xlink:type="simple">04°40.910'N, 56°11.138'W</named-content></named-content>, 78 m Raleighfallen Nature Reserve Voltzberg trail; Margin of stream leg. C. Maier, V. Kadosoe 30.vii.2012; SR12-0730-01A/…”; 3 in <named-content xmlns:xlink="http://www.w3.org/1999/xlink" content-type="dwc:institutional_code" xlink:title="Museo del Instituto de Zoología Agrícola Francisco Fernández Yépez, Universidad Central de Venezuela, Maracay, Venezuela" xlink:href="http://grbio.org/institution/universidad-central-de-venezuela" xlink:type="simple">MIZA</named-content> and <named-content xmlns:xlink="http://www.w3.org/1999/xlink" content-type="dwc:institutional_code" xlink:title="University of Kansas Natural History Museum, University of Kansas, Lawrence, Kansas, USA" xlink:href="http://grbio.org/institution/university-kansas-biodiversity-institute" xlink:type="simple">SEMC</named-content> labeled, “VENEZUELA: Bolívar State <named-content xmlns:xlink="http://www.w3.org/1999/xlink" content-type="dwc:verbatimCoordinates" xlink:type="simple"><named-content content-type="geo-json" specific-use="{&#34;type&#34;:&#34;Point&#34;,&#34;coordinates&#34;:[-61.592650,4.470550]}" id="NCID0EGIBK" xlink:type="simple">4°28.233'N, 61°35.559'W</named-content></named-content>, 867 m Gran Sabna, Pauji: Esmeraldes 16.vii.2010;leg. Short, Tellez, Arias detrital pools by forested stream VZ10-0716-02A/…”; 1 in <named-content xmlns:xlink="http://www.w3.org/1999/xlink" content-type="dwc:institutional_code" xlink:title="University of Kansas Natural History Museum, University of Kansas, Lawrence, Kansas, USA" xlink:href="http://grbio.org/institution/university-kansas-biodiversity-institute" xlink:type="simple">SEMC</named-content> labeled, “VENEZUELA: Bolívar State <named-content xmlns:xlink="http://www.w3.org/1999/xlink" content-type="dwc:verbatimCoordinates" xlink:type="simple"><named-content content-type="geo-json" specific-use="{&#34;type&#34;:&#34;Point&#34;,&#34;coordinates&#34;:[-61.467333,5.847000]}" id="NCID0EWIBK" xlink:type="simple">5°50'49.2"N, 61°28'2.4"W</named-content></named-content>, 1340 m Rio Aponwao @ Hwy 10 31.vii.2008; leg. A.Short, M. García AS-08-060a; small vegetated pool/…”.</p></tp:treatment-sec><tp:treatment-sec><!--Section generated to contain objects referenced in tp:taxon-treatment.--><fig id="F5" position="float" orientation="portrait"><object-id xmlns:xlink="http://www.w3.org/1999/xlink" content-type="doi" xlink:type="simple">10.3897/zookeys.1136.72744.figures51-71</object-id><object-id xmlns:xlink="http://www.w3.org/1999/xlink" content-type="arpha" xlink:type="simple">400971BA-5D37-5B43-9F00-11108AC2069A</object-id><label>Figures 51–71.</label><caption><p><italic><tp:taxon-name><tp:taxon-name-part taxon-name-part-type="genus" reg="Desmopachria">Desmopachria</tp:taxon-name-part></tp:taxon-name></italic> species. (<bold>51–53</bold>) <italic><tp:taxon-name><tp:taxon-name-part taxon-name-part-type="genus" reg="Desmopachria">Desmopachria</tp:taxon-name-part><tp:taxon-name-part taxon-name-part-type="species" reg="angulata">angulata</tp:taxon-name-part></tp:taxon-name></italic><bold>51</bold> median lobe, right lateral aspect <bold>52</bold> median lobe, ventral aspect <bold>53</bold> right lateral lobe, right lateral aspect (<bold>54–56</bold>) <italic><tp:taxon-name><tp:taxon-name-part taxon-name-part-type="genus" reg="Desmopachria">Desmopachria</tp:taxon-name-part><tp:taxon-name-part taxon-name-part-type="species" reg="emarginata">emarginata</tp:taxon-name-part></tp:taxon-name></italic><bold>54</bold> median lobe, right lateral aspect <bold>55</bold> median lobe, ventral aspect <bold>56</bold> right lateral lobe, right lateral aspect (<bold>57–59</bold>) <italic><tp:taxon-name><tp:taxon-name-part taxon-name-part-type="genus" reg="Desmopachria">Desmopachria</tp:taxon-name-part><tp:taxon-name-part taxon-name-part-type="species" reg="imparis">imparis</tp:taxon-name-part></tp:taxon-name></italic><bold>57</bold> median lobe, right lateral aspect <bold>58</bold> median lobe, ventral aspect <bold>59</bold> right lateral lobe, right lateral aspect (<bold>60–62</bold>) <italic><tp:taxon-name><tp:taxon-name-part taxon-name-part-type="genus" reg="Desmopachria">Desmopachria</tp:taxon-name-part><tp:taxon-name-part taxon-name-part-type="species" reg="impunctata">impunctata</tp:taxon-name-part></tp:taxon-name></italic><bold>60</bold> median lobe, right lateral aspect <bold>61</bold> median lobe, ventral aspect <bold>62</bold> right lateral lobe, right lateral aspect (<bold>63–65</bold>) <italic><tp:taxon-name><tp:taxon-name-part taxon-name-part-type="genus" reg="Desmopachria">Desmopachria</tp:taxon-name-part><tp:taxon-name-part taxon-name-part-type="species" reg="truncata">truncata</tp:taxon-name-part></tp:taxon-name></italic><bold>63</bold> median lobe, right lateral aspect <bold>64</bold> median lobe, ventral aspect <bold>65</bold> right lateral lobe, right lateral aspect (<bold>66–68</bold>) <italic><tp:taxon-name><tp:taxon-name-part taxon-name-part-type="genus" reg="Desmopachria">Desmopachria</tp:taxon-name-part><tp:taxon-name-part taxon-name-part-type="species" reg="bisulcata">bisulcata</tp:taxon-name-part></tp:taxon-name></italic><bold>66</bold> median lobe, right lateral aspect <bold>67</bold> median lobe, ventral aspect <bold>68</bold> right lateral lobe, right lateral aspect (<bold>69–71</bold>) <italic><tp:taxon-name><tp:taxon-name-part taxon-name-part-type="genus" reg="Desmopachria">Desmopachria</tp:taxon-name-part><tp:taxon-name-part taxon-name-part-type="species" reg="irregulara">irregulara</tp:taxon-name-part></tp:taxon-name></italic><bold>69</bold> median lobe, right lateral aspect <bold>70</bold> median lobe, ventral aspect <bold>71</bold> right lateral lobe, right lateral aspect.</p></caption><graphic xmlns:xlink="http://www.w3.org/1999/xlink" xlink:href="zookeys-1136-001_article-72744__-g005.jpg" position="float" orientation="portrait" xlink:type="simple" id="oo_782457.jpg"><uri content-type="original_file" xlink:type="simple">https://binary.pensoft.net/fig/782457</uri></graphic></fig><fig id="F9" position="float" orientation="portrait"><object-id xmlns:xlink="http://www.w3.org/1999/xlink" content-type="doi" xlink:type="simple">10.3897/zookeys.1136.72744.figures79-80</object-id><object-id xmlns:xlink="http://www.w3.org/1999/xlink" content-type="arpha" xlink:type="simple">8A833862-9D91-51E1-970D-E0AD54CF2744</object-id><label>Figures 79, 80.</label><caption><p><italic><tp:taxon-name><tp:taxon-name-part taxon-name-part-type="genus" reg="Desmopachria">Desmopachria</tp:taxon-name-part></tp:taxon-name></italic> species distributions. <bold>79</bold><italic><tp:taxon-name><tp:taxon-name-part taxon-name-part-type="genus" reg="Desmopachria">Desmopachria</tp:taxon-name-part><tp:taxon-name-part taxon-name-part-type="species" reg="nitida">nitida</tp:taxon-name-part></tp:taxon-name></italic> species group and <italic><tp:taxon-name><tp:taxon-name-part taxon-name-part-type="genus" reg="Desmopachria">Desmopachria</tp:taxon-name-part><tp:taxon-name-part taxon-name-part-type="species" reg="portmanni-aldessa">portmanni-aldessa</tp:taxon-name-part></tp:taxon-name></italic> species group <bold>80</bold><italic><tp:taxon-name><tp:taxon-name-part taxon-name-part-type="genus" reg="Desmopachria">Desmopachria</tp:taxon-name-part><tp:taxon-name-part taxon-name-part-type="species" reg="portmanni-aldessa">portmanni-aldessa</tp:taxon-name-part></tp:taxon-name></italic> species group.</p></caption><graphic xmlns:xlink="http://www.w3.org/1999/xlink" xlink:href="zookeys-1136-001_article-72744__-g009.jpg" position="float" orientation="portrait" xlink:type="simple" id="oo_782461.jpg"><uri content-type="original_file" xlink:type="simple">https://binary.pensoft.net/fig/782461</uri></graphic></fig><table-wrap id="T1" position="float" orientation="portrait"><label>Table 1.</label><caption><p>Barcode label data for <italic><tp:taxon-name><tp:taxon-name-part taxon-name-part-type="genus" reg="Desmopachria">Desmopachria</tp:taxon-name-part></tp:taxon-name></italic> species.</p></caption><table id="TID0E3SBI" rules="all"><tbody><tr><th rowspan="1" colspan="1" style="color: #231f20">Species</th><th rowspan="1" colspan="1" style="color: #231f20">Barcode Numbers</th></tr><tr><td rowspan="1" colspan="1" style="color: #231f20">
                      <italic>
                        <tp:taxon-name><tp:taxon-name-part taxon-name-part-type="genus" reg="Desmopachria">Desmopachria</tp:taxon-name-part><tp:taxon-name-part taxon-name-part-type="species" reg="angulata">angulata</tp:taxon-name-part></tp:taxon-name>
                      </italic>
                    </td><td rowspan="1" colspan="1" style="color: #231f20">SEMC0912629, SEMC0912722, SEMC0912731, SEMC0912736, SEMC0912739, SEMC0912744, SEMC0912748, SEMC0912750, SEMC0912765, SEMC0912779, SEMC0912790, SEMC0912877, SEMC0912904, SEMC0912907, SEMC0912908, SEMC0913073, SEMC0913151, SEMC0913157, SEMC0913158, SEMC0913179, SEMC0913184, SEMC0913191, SEMC0913199, SEMC0913353, SEMC0913357, SEMC0913361, SEMC0913363, SEMC0913367, SEMC0913375, SEMC0913377, SEMC0913387, SEMC0913400, SEMC0913430, SEMC0913438, SEMC0913500, SEMC0913501, SEMC0913507, SEMC0913516, SEMC0913517, SEMC0913519, SEMC0913521, SEMC0913522, SEMC0913526, SEMC0913527, SEMC0913530, SEMC0913534, SEMC0913539, SEMC0913541, SEMC0913542, SEMC0913546, SEMC0913550, SEMC0913551, SEMC0913552, SEMC0913553, SEMC0913556, SEMC0913560, SEMC0913561, SEMC0913562, SEMC0913563, SEMC0913568, SEMC0913610, SEMC0913652, SEMC0913657, SEMC0914252, SEMC0914256, SEMC0914259, SEMC0914281, SEMC0914285, SEMC0914287, SEMC0914301, SEMC0914302, SEMC0914305, SEMC0914309, SEMC0914310, SEMC0914317, SEMC0914320, SEMC0914325, SEMC0914340, SEMC0914344, SEMC0914349, SEMC0914359, SEMC0914360, SEMC0914362, SEMC0914390, SEMC0914399, SEMC0914594, SEMC0914606, SEMC0914619, SEMC0914640, SEMC0914648, SEMC0914660, SEMC0914677, SEMC0914749, SEMC0914789, SEMC0914803, SEMC0915003, SEMC0915004, SEMC0915030, SEMC0915448, SEMC0915591, SEMC0915603, SEMC0915767, SEMC0915769, SEMC0915773, SEMC0915781, SEMC0915952, SEMC0915954, SEMC0915957, SEMC0916019, SEMC0916192, SEMC0916426, SEMC0916947, SEMC1089075, SEMC1089077, SEMC1089078, SEMC1089088, SEMC1089091, SEMC1089167, SEMC1089298, SEMC1089353, SEMC1089364, SEMC1089367, SEMC1356172, SEMC1356175, SEMC1356181, SEMC1356182, SEMC1356187, SEMC1356194, SEMC1356206, SEMC1356428, SEMC1356497, SEMC1356956, SEMC1356958, SEMC1357114, SEMC1357402, SEMC1357404, SEMC1357405, SEMC1357406, SEMC1358166, SEMC1358167</td></tr><tr><td rowspan="1" colspan="1" style="color: #231f20">
                      <italic>
                        <tp:taxon-name><tp:taxon-name-part taxon-name-part-type="genus" reg="Desmopachria">Desmopachria</tp:taxon-name-part><tp:taxon-name-part taxon-name-part-type="species" reg="bisulcata">bisulcata</tp:taxon-name-part></tp:taxon-name>
                      </italic>
                    </td><td rowspan="1" colspan="1" style="color: #231f20">SEMC0912025, SEMC0912028, SEMC0912165, SEMC0912168, SEMC0912177, SEMC0912178, SEMC0912190, SEMC0912194, SEMC0912195, SEMC0912196, SEMC0912199, SEMC0912327, SEMC0912340, SEMC0912341, SEMC0915067</td></tr><tr><td rowspan="1" colspan="1" style="color: #231f20">
                      <italic>
                        <tp:taxon-name><tp:taxon-name-part taxon-name-part-type="genus" reg="Desmopachria">Desmopachria</tp:taxon-name-part><tp:taxon-name-part taxon-name-part-type="species" reg="divergens">divergens</tp:taxon-name-part></tp:taxon-name>
                      </italic>
                    </td><td rowspan="1" colspan="1" style="color: #231f20">SM0842823, SM0842881, SM0843049, SM0843147, SM0843169, SM0843171, SM0843178, SM0843181, SM0843185, SM0843190, SM0843196, SM0843205, SM0843220, SM0843250, SM0843304, SM0843319, SM0843321, SM0843326, SM0843342</td></tr><tr><td rowspan="1" colspan="1" style="color: #231f20">
                      <italic>
                        <tp:taxon-name><tp:taxon-name-part taxon-name-part-type="genus" reg="Desmopachria">Desmopachria</tp:taxon-name-part><tp:taxon-name-part taxon-name-part-type="species" reg="emarginata">emarginata</tp:taxon-name-part></tp:taxon-name>
                      </italic>
                    </td><td rowspan="1" colspan="1" style="color: #231f20">SEMC0908209, SEMC0908224, SEMC0908244, SEMC0915022, SEMC0930646, SEMC0930648, SEMC0930670, SEMC0930672, SEMC0930674, SEMC0930682, SEMC0930683, SEMC0930685, SEMC0930689, SEMC0930696, SEMC0930702, SEMC0930703, SEMC0930718, SEMC0930765, SEMC0934145, SEMC0934149, SEMC0965371, SEMC0965372, SEMC0965392, SEMC0965514, SEMC0965516, SEMC0965517, SEMC0965523, SEMC0965525, SEMC0965530, SEMC0965531, SEMC0965533, SEMC0965534, SEMC0965535, SEMC0965537, SEMC0965538, SEMC0965958, SEMC0965959, SEMC0965960, SEMC0966079, SEMC0966080, SEMC0966182, SEMC0966183, SEMC0966185, SEMC0966186, SEMC0966188, SEMC0966202, SEMC0966210, SEMC0966211, SEMC0966222, SEMC0966232, SEMC0966233, SEMC0966271, SEMC1046021, SEMC1046022, SEMC1046023, SEMC1080655, SEMC1080656, SEMC1080657, SEMC1080658, SEMC1080659, SEMC1080661, SEMC1080702, SEMC1080725, SEMC1080726, SEMC1080728, SEMC1080735, SEMC1080740, SEMC1080741, SEMC1080742, SEMC1080744, SEMC1080746, SEMC1080752, SEMC1080753, SEMC1080754, SEMC1080755, SEMC1080759, SEMC1080760, SEMC1080761, SEMC1080768, SEMC1080770, SEMC1080771, SEMC1080775, SEMC1080781, SEMC1080782, SEMC1080784, SEMC1114770, SEMC1114778, SEMC1114780, SEMC1114790, SEMC1114833, SEMC1114836, SEMC1114851, SEMC1234018, SEMC1234389, SEMC1234956, SEMC1234958, SEMC1234959, SEMC1234988, SEMC1236527, SEMC1236544, SEMC1315668, SEMC1315671, SEMC1315682, SEMC1315685, SEMC1315702, SEMC1315708, SEMC1315714, SEMC1315716, SEMC1315718, SEMC1328778, SEMC1328796, SEMC1328797, SEMC1328804, SEMC1328808, SEMC1328810, SEMC1328811, SEMC1328819, SEMC1328821, SEMC1328822, SEMC1328823, SEMC1328824, SEMC1328826, SEMC1328827, SEMC1328828, SEMC1328830, SEMC1328835, SEMC1328836, SEMC1328838, SEMC1328986, SEMC1328987, SEMC1328989, SEMC1328990, SEMC1328992, SEMC1328994, SEMC1328995, SEMC1328996, SEMC1328997, SEMC1328998, SEMC1328999, SEMC1329000, SEMC1329001, SEMC1329002, SEMC1329003, SEMC1329004, SEMC1329005, SEMC1329006, SEMC1329007, SEMC1329043, SEMC1329044, SEMC1357998, SEMC1357999, SEMC1358000, SM0827544</td></tr><tr><td rowspan="1" colspan="1" style="color: #231f20">
                      <italic>
                        <tp:taxon-name><tp:taxon-name-part taxon-name-part-type="genus" reg="Desmopachria">Desmopachria</tp:taxon-name-part><tp:taxon-name-part taxon-name-part-type="species" reg="impunctata">impunctata</tp:taxon-name-part></tp:taxon-name>
                      </italic>
                    </td><td rowspan="1" colspan="1" style="color: #231f20">SEMC1234012, SEMC1234013, SEMC1234014, SEMC1234015, SEMC1234016, SEMC1234017, SEMC1234019, SEMC1233985, SEMC1234021, SEMC1234022, SEMC1234011, SEMC1234037, SEMC1234008, SEMC1234009, SEMC1234005, SEMC1234006, SEMC1234004, SEMC1233952, SEMC1234003, SEMC1234002, SEMC1234001, SEMC1233966, SEMC1233947, SEMC1233948, SEMC1233950, SEMC1233951, SEMC1234034, SEMC1233960, SEMC1233965, SEMC1233958, SEMC1233964, SEMC1233969, SEMC1233970, SEMC1233971, SEMC1233972, SEMC1233973, SEMC1233975, SEMC1233976, SEMC1233977, SEMC1233989, SEMC1234035, SEMC1233968, SEMC1233981, SEMC1233980, SEMC1233979, SEMC1233978, SEMC1233983, SEMC1233974, SEMC1233986, SEMC1233987, SEMC1234036, SEMC1234000, SEMC1233999, SEMC1233993, SEMC1233994</td></tr><tr><td rowspan="1" colspan="1"/><td rowspan="1" colspan="1" style="color: #231f20">SEMC1233995, SEMC1233997, SEMC1233998, SEMC1233992, SEMC1233991, SEMC1233990, SEMC1233982, SEMC1114800, SEMC1114806, SEMC1114812, SEMC1080433, SEMC1080441, SEMC1080437, SEMC0930779, SEMC1080757, SEMC0930677, SEMC1080779, SEMC0965536, SEMC0965430, SEMC0966218, SEMC0966187, SEMC0966258, SEMC0966259, SEMC0966256, SEMC0966257, SEMC0966255, SEMC0966254, SEMC0966189, SEMC0966190, SEMC0966191, SEMC0966192, SEMC0966193, SEMC0966194, SEMC0966195, SEMC0966196, SEMC0966197, SEMC0966198, SEMC0966199, SEMC0966200, SEMC0966201, SEMC0966263, SEMC0966203, SEMC0966204, SEMC0966206, SEMC0966243, SEMC0966207, SEMC0966178, SEMC0966179, SEMC0966209, SEMC0966242, SEMC0966252, SEMC0966251, SEMC0966213, SEMC0966214, SEMC0966262, SEMC0966261, SEMC0966260, SEMC0966215, SEMC0966216, SEMC0966217, SEMC0966181, SEMC0966250, SEMC0966220, SEMC0966221, SEMC0966249, SEMC0966223, SEMC0966224, SEMC0966248, SEMC0966226, SEMC0966227, SEMC0966247, SEMC0966229, SEMC0966230, SEMC0966231, SEMC0966246, SEMC0966244, SEMC0966234, SEMC0966235, SEMC0966236, SEMC0966237, SEMC0966238, SEMC0966239, SEMC0966240, SEMC0966241, SEMC0966180, SEMC0966245, SEMC0966253, SEMC0966219, SEMC0965992, SEMC0965990, SEMC0965991, SEMC1234024, SEMC1234023, SEMC1234025, SEMC1234026, SEMC1234027, SEMC1234029, SEMC1234033, SEMC1113566, SEMC1113590, SEMC1113568, SEMC1113562, SEMC1113573, SEMC1113580, SEMC1113604, SEMC1114832, SEMC1113638, SEMC1113602, SEMC1114845, SEMC1113774, SEMC1113563, SEMC1113577, SEMC1113576, SEMC1114817, SEMC1114793, SEMC1114813, SEMC1113594, SEMC1113595, SEMC1113589, SEMC1113606, SEMC1114849, SM0843963, SEMC1233667, SEMC1233668, SEMC1233669, SEMC1233670, SEMC1233682, SEMC1233680, SEMC1233673, SEMC1233674, SEMC1233689, SEMC1233703, SEMC1233677, SEMC1233678, SEMC1233679, SEMC1233691, SEMC1233692, SEMC1233696, SEMC1233688, SEMC1233684, SEMC1233685, SEMC1233686, SEMC1233687, SEMC1233702, SEMC1233695, SEMC1233694, SEMC1080590, SEMC1080586, SEMC1080602, SEMC1080606, SEMC1080557, SEMC1080600, SEMC1080559, SEMC1080593, SEMC1080587, SEMC1080595, SEMC1080604, SEMC1080550, SEMC1080603, SEMC1080599, SEMC1080589, SEMC1233902, SEMC1233912, SEMC1233911, SEMC1233899, SEMC1233908, SEMC1233909, SEMC1233907, SEMC1233913, SEMC1233905, SEMC1080607, SEMC1233901, SEMC0966303, SEMC1114815, SEMC1114799</td></tr><tr><td rowspan="1" colspan="1" style="color: #231f20">
                      <italic>
                        <tp:taxon-name><tp:taxon-name-part taxon-name-part-type="genus" reg="Desmopachria">Desmopachria</tp:taxon-name-part><tp:taxon-name-part taxon-name-part-type="species" reg="lata">lata</tp:taxon-name-part></tp:taxon-name>
                      </italic>
                    </td><td rowspan="1" colspan="1" style="color: #231f20">USNMENT01190946, USNMENT01190947, USNMENT01190948, USNMENT01190949, USNMENT01190950, USNMENT01190951, USNMENT01190952, USNMENT01190953, USNMENT01190954, USNMENT01190955, USNMENT01190956, USNMENT01190959, USNMENT01190960, USNMENT01190961, USNMENT01190962, USNMENT01190963, USNMENT01190964, USNMENT01190965, USNMENT01190966, USNMENT01190967, USNMENT01190968</td></tr><tr><td rowspan="1" colspan="1" style="color: #231f20">
                      <italic>
                        <tp:taxon-name><tp:taxon-name-part taxon-name-part-type="genus" reg="Desmopachria">Desmopachria</tp:taxon-name-part><tp:taxon-name-part taxon-name-part-type="species" reg="lateralis">lateralis</tp:taxon-name-part></tp:taxon-name>
                      </italic>
                    </td><td rowspan="1" colspan="1" style="color: #231f20">SEMC0852875, SEMC0852886, SEMC0854130, SEMC0854136, SEMC0854137, SEMC0854145, SEMC0854146, SEMC0854147, SEMC0854148, SEMC0854149, SEMC0854154, SEMC0854155, SEMC0854156, SEMC0854173, SM0843335, USNMENT01187719, USNMENT01187720, USNMENT01187724, USNMENT01187725, USNMENT01187726, USNMENT01187727, USNMENT01187730, USNMENT01187731, USNMENT01187732, USNMENT01187733</td></tr><tr><td rowspan="1" colspan="1" style="color: #231f20">
                      <italic>
                        <tp:taxon-name><tp:taxon-name-part taxon-name-part-type="genus" reg="Desmopachria">Desmopachria</tp:taxon-name-part><tp:taxon-name-part taxon-name-part-type="species" reg="pseudocavia">pseudocavia</tp:taxon-name-part></tp:taxon-name>
                      </italic>
                    </td><td rowspan="1" colspan="1" style="color: #231f20">SEMC0854811, SEMC0854812, SEMC0854813, SEMC0891344, SEMC0891345, SEMC0891346, SEMC0891598, SEMC0891599, SEMC0891604, SEMC0893051, SEMC0907003, SEMC0907009, SEMC0907016, SEMC0907105, SM0831352, SM0831518, SM0831525, SM0842817, SM0842828, SM0842849, SM0842856, SM0842857, SM0842860, SM0842876, SM0842885, SM0842896, SM0842902, SM0842917, SM0842919, SM0842921, SM0842931, SM0842937, SM0842938, SM0842940, SM0842941, SM0842942, SM0842953, SM0842955, SM0842984, SM0842994, SM0842998, SM0843002, SM0843003, SM0843004, SM0843005, SM0843038, SM0843040, SM0843072, SM0843088, SM0843091, SM0843237, SM0843257, SM0843262, SM0843450, SM0843455, SM0843485, SM0843487, SM0843491, SM0843495, SM0843498, SM0843503, SM0843504, SM0843509, SM0843515, SM0843518, SM0843519, SM0843520, SM0843521, SM0843522, SM0843524, SM0843525, SM0843526, SM0843527, SM0843529, SM0843539, SM0843544, SM0843552, SM0843556, SM0843558, SM0843559, SM0843561, SM0843562, SM0843567, SM0843573, SM0843574, SM0845584, SM0845586, SM0845589, SM0845601, SM0845860, SM0845910, SM0846825, SM0846840</td></tr><tr><td rowspan="1" colspan="1" style="color: #231f20">
                      <italic>
                        <tp:taxon-name><tp:taxon-name-part taxon-name-part-type="genus" reg="Desmopachria">Desmopachria</tp:taxon-name-part><tp:taxon-name-part taxon-name-part-type="species" reg="surinamensis">surinamensis</tp:taxon-name-part></tp:taxon-name>
                      </italic>
                    </td><td rowspan="1" colspan="1" style="color: #231f20">SEMC1113335, SEMC1114816, SEMC1114818, SEMC1114835, SEMC1114841, SEMC1114843, SEMC1114844</td></tr><tr><td rowspan="1" colspan="1" style="color: #231f20">
                      <italic>
                        <tp:taxon-name><tp:taxon-name-part taxon-name-part-type="genus" reg="Desmopachria">Desmopachria</tp:taxon-name-part><tp:taxon-name-part taxon-name-part-type="species" reg="truncata">truncata</tp:taxon-name-part></tp:taxon-name>
                      </italic>
                    </td><td rowspan="1" colspan="1" style="color: #231f20">SEMC1087010, SEMC1087019, SEMC1087027, SEMC1087708, SEMC1087757, SEMC1087960, SEMC1087962, SEMC1087967, SEMC1087986, SEMC1088188, SEMC1088803, SEMC1088859, SEMC1088869, SEMC1088872, SEMC1089093, SEMC1328988, SEMC1328993</td></tr><tr><td rowspan="1" colspan="1" style="color: #231f20">
                      <italic>
                        <tp:taxon-name><tp:taxon-name-part taxon-name-part-type="genus" reg="Desmopachria">Desmopachria</tp:taxon-name-part><tp:taxon-name-part taxon-name-part-type="species" reg="wolfei">wolfei</tp:taxon-name-part></tp:taxon-name>
                      </italic>
                    </td><td rowspan="1" colspan="1" style="color: #231f20">SM0827524, SM0827525, SM0827526, SM0827528, SM0827531, SM0827533, SM0827536, SM0827538, SM0827540, SM0827678, SM0827679, SM0827682, SM0827687, SM0827690, SM0827691, SM0827693, SM0827697, SM0827699, SM0827712, SM0827719, SM0827723, SM0827731, SM0827732</td></tr></tbody></table></table-wrap></tp:treatment-sec></tp:taxon-treatment>
