# Supplementary material for: ﻿Nineteen new species of Desmopachria Babington, 1841 (Coleoptera, Adephaga, Dytiscidae, Hydroporinae, Hyphydrini) with notes on the taxonomy of the genus
Source: Zookeys. 2022 Dec 16;1136:1–56. doi: 10.3897/zookeys.1136.72744 (PMC9836737; doi:10.3897/zookeys.1136.72744)
Supplement: XML Treatment for Desmopachria impunctata [file zookeys.1136.72744-treatment15.xml]

<!DOCTYPE tp:taxon-treatment
  PUBLIC "-//TaxonX//DTD Taxonomic Treatment Publishing DTD v0 20100105//EN" "tax-treatment-NSO.dtd">
<tp:taxon-treatment xmlns:tp="http://www.plazi.org/taxpub"><tp:treatment-meta><kwd-group><label>Taxon classification</label><kwd>
                <named-content content-type="kingdom">Animalia</named-content>
              </kwd><kwd>
                <named-content content-type="order">Coleoptera</named-content>
              </kwd><kwd>
                <named-content content-type="family">Dytiscidae</named-content>
              </kwd></kwd-group><mixed-citation publication-type="journal"><person-group><name><surname>Miller</surname><given-names>Kelly B.</given-names></name></person-group><article-title>﻿Nineteen new species of <italic><tp:taxon-name><tp:taxon-name-part taxon-name-part-type="genus" reg="Desmopachria">Desmopachria</tp:taxon-name-part></tp:taxon-name></italic> Babington, 1841 (<tp:taxon-name><tp:taxon-name-part taxon-name-part-type="order">Coleoptera</tp:taxon-name-part></tp:taxon-name>, <tp:taxon-name><tp:taxon-name-part taxon-name-part-type="suborder">Adephaga</tp:taxon-name-part></tp:taxon-name>, <tp:taxon-name><tp:taxon-name-part taxon-name-part-type="family">Dytiscidae</tp:taxon-name-part></tp:taxon-name>, <tp:taxon-name><tp:taxon-name-part taxon-name-part-type="subfamily">Hydroporinae</tp:taxon-name-part></tp:taxon-name>, <tp:taxon-name><tp:taxon-name-part taxon-name-part-type="tribe">Hyphydrini</tp:taxon-name-part></tp:taxon-name>) with notes on the taxonomy of the genus</article-title><source>Zookeys</source><day>16</day><month>12</month><year>2022</year><volume>1136</volume><fpage>1</fpage><lpage>56</lpage><pub-id pub-id-type="doi">10.3897/zookeys.1136.72744</pub-id></mixed-citation></tp:treatment-meta><tp:nomenclature><label>﻿</label><tp:taxon-name>
              <object-id xmlns:xlink="http://www.w3.org/1999/xlink" content-type="arpha" xlink:type="simple">504C87B0-41C5-5B09-B60F-F95FA9368BBA</object-id>
              <tp:taxon-name-part taxon-name-part-type="genus" reg="Desmopachria">Desmopachria</tp:taxon-name-part>
              <tp:taxon-name-part taxon-name-part-type="species" reg="impunctata">impunctata</tp:taxon-name-part>
              <object-id xmlns:xlink="http://www.w3.org/1999/xlink" content-type="zoobank" xlink:type="simple">http://zoobank.org/8248D6E7-C6F1-43F0-B298-704E02A9F4D4</object-id>
            </tp:taxon-name><tp:taxon-status xmlns:xlink="http://www.w3.org/1999/xlink" xlink:type="simple">sp. nov.</tp:taxon-status><xref ref-type="fig" rid="F5">Figures 60–62</xref><xref ref-type="fig" rid="F9">, 79</xref></tp:nomenclature><tp:treatment-sec sec-type="type locality" id="SECID0ESTBK"><title>Type locality.</title><p>Suriname, Sipaliwini District, Raleighfallen Nature Reserve, Voltzberg Trail, <named-content xmlns:xlink="http://www.w3.org/1999/xlink" content-type="dwc:verbatimCoordinates" xlink:type="simple"><named-content content-type="geo-json" specific-use="{&#34;type&#34;:&#34;Point&#34;,&#34;coordinates&#34;:[-56.185633,4.681833]}" id="NCID0E2TBK" xlink:type="simple">04°40.910'N, 56°11.138'W</named-content></named-content>.</p></tp:treatment-sec><tp:treatment-sec sec-type="diagnosis" id="SECID0EAUBK"><title>Diagnosis.</title><p>This species includes medium-sized <italic><tp:taxon-name><tp:taxon-name-part taxon-name-part-type="genus" reg="Desmopachria">Desmopachria</tp:taxon-name-part></tp:taxon-name></italic> specimens in this group (<abbrev xmlns:xlink="http://www.w3.org/1999/xlink" xlink:title="total length" id="ABBRID0ENUBK" xlink:type="simple">TL</abbrev> = 1.8–1.9 mm). The elytra are more finely and indistinctly punctate than many species and punctures are of only a single, fine size. Also, the elytra are only slightly iridescent. The male genitalia are most similar to <italic><tp:taxon-name><tp:taxon-name-part taxon-name-part-type="genus" reg="Desmopachria">Desmopachria</tp:taxon-name-part><tp:taxon-name-part taxon-name-part-type="species" reg="emarginata">emarginata</tp:taxon-name-part></tp:taxon-name></italic> (Figs <xref ref-type="fig" rid="F5">54–56</xref>), but the apical emargination in the median lobe in <italic><tp:taxon-name><tp:taxon-name-part taxon-name-part-type="genus" reg="Desmopachria">Desmopachria</tp:taxon-name-part><tp:taxon-name-part taxon-name-part-type="species" reg="impunctata">impunctata</tp:taxon-name-part></tp:taxon-name></italic> is relatively shallower and in lateral aspect the apex is distinctly hooked ventrad (Figs <xref ref-type="fig" rid="F5">60</xref>, <xref ref-type="fig" rid="F5">61</xref>). Also, specimens of <italic><tp:taxon-name><tp:taxon-name-part taxon-name-part-type="genus" reg="Desmopachria">Desmopachria</tp:taxon-name-part><tp:taxon-name-part taxon-name-part-type="species" reg="impunctata">impunctata</tp:taxon-name-part></tp:taxon-name></italic> are smaller (<abbrev xmlns:xlink="http://www.w3.org/1999/xlink" xlink:title="total length" id="ABBRID0E5VBK" xlink:type="simple">TL</abbrev> = 1.8–1.9 mm) than <italic><tp:taxon-name><tp:taxon-name-part taxon-name-part-type="genus" reg="Desmopachria">Desmopachria</tp:taxon-name-part><tp:taxon-name-part taxon-name-part-type="species" reg="emarginata">emarginata</tp:taxon-name-part></tp:taxon-name></italic> (<abbrev xmlns:xlink="http://www.w3.org/1999/xlink" xlink:title="total length" id="ABBRID0ENWBK" xlink:type="simple">TL</abbrev> = 2.0–2.2 mm).</p></tp:treatment-sec><tp:treatment-sec sec-type="description" id="SECID0ERWBK"><title>Description.</title><p><bold><italic>Measurements.</italic></bold><abbrev xmlns:xlink="http://www.w3.org/1999/xlink" xlink:title="total length" id="ABBRID0E3WBK" xlink:type="simple">TL</abbrev> = 1.8–1.9 mm, <abbrev xmlns:xlink="http://www.w3.org/1999/xlink" xlink:title="greatest width across elytra" id="ABBRID0EAXBK" xlink:type="simple">GW</abbrev> = 1.2–1.3 mm, <abbrev xmlns:xlink="http://www.w3.org/1999/xlink" xlink:title="greatest width of pronotum" id="ABBRID0EEXBK" xlink:type="simple">PW</abbrev> = 1.0–1.1 mm, <abbrev xmlns:xlink="http://www.w3.org/1999/xlink" xlink:title="greatest width of head" id="ABBRID0EIXBK" xlink:type="simple">HW</abbrev> = 0.6–0.7 mm, <abbrev xmlns:xlink="http://www.w3.org/1999/xlink" xlink:title="distance between eyes" id="ABBRID0EMXBK" xlink:type="simple">EW</abbrev> = 0.4–0.5 mm, <abbrev xmlns:xlink="http://www.w3.org/1999/xlink" xlink:title="total length" id="ABBRID0EQXBK" xlink:type="simple">TL</abbrev>/<abbrev xmlns:xlink="http://www.w3.org/1999/xlink" xlink:title="greatest width across elytra" id="ABBRID0EUXBK" xlink:type="simple">GW</abbrev> = 1.5–1.6, <abbrev xmlns:xlink="http://www.w3.org/1999/xlink" xlink:title="greatest width of head" id="ABBRID0EYXBK" xlink:type="simple">HW</abbrev>/<abbrev xmlns:xlink="http://www.w3.org/1999/xlink" xlink:title="distance between eyes" id="ABBRID0E3XBK" xlink:type="simple">EW</abbrev> = 1.7–1.8. Body very broadly oval, laterally broadly curved, lateral margins slightly discontinuous between pronotum and elytron.</p><p><bold><italic>Coloration.</italic></bold> Head orange to orange yellow. Pronotum evenly yellow, in most specimens paler in color than head or elytron. Elytron evenly brownish orange, iridescent, especially laterally and apically. Ventral surface of head, prosternum, head appendages, and pro- and mesolegs yellow, other ventral surfaces and metalegs orange.</p><p><bold><italic>Sculpture and structure.</italic></bold> Head broad, short; anterior margin of clypeus broadly curved, flattened, finely margined with conspicuous, continuous narrow bead; surface of head shiny, extremely finely and sparsely punctate; eyes moderately large (<abbrev xmlns:xlink="http://www.w3.org/1999/xlink" xlink:title="greatest width of head" id="ABBRID0EOYBK" xlink:type="simple">HW</abbrev>/<abbrev xmlns:xlink="http://www.w3.org/1999/xlink" xlink:title="distance between eyes" id="ABBRID0ESYBK" xlink:type="simple">EW</abbrev> = 1.7–1.8); antennae short, scape and pedicel relatively large and rounded, flagellomere III long and slender, apically expanded, antennomeres IV-X short and broad, antennomere XI elongate, apically pointed. Pronotum short, lateral margins short, slightly curved with continuous marginal bead; surface shiny, extremely finely and sparsely punctate, posterior margin sinuate. Elytron broad, laterally broadly curved and rounded; surface shiny, extremely minutely punctate, punctures of even size, somewhat denser along elytral suture. Prosternum extremely short, longitudinally compressed, medially carinate; prosternal process in male very slender anteriorly, with low, indistinct medial tubercle, bifid apically with deep medial pit, in female slender anteriorly, with distinctive, small medial tubercle, apically short and broad, medially slightly carinate, apically acutely pointed. Metaventrite broad and evenly smoothly convex medially, surface shiny, impunctate medially, shallowly and minutely punctate laterally and posteromedially; metaventrite wings extremely slender. Metacoxa with medial portion short, &lt; 1/2 length of metaventrite medially, metacoxal lines slightly sinuate, divergent anteriorly; lateral portion of metacoxa extremely large, anteriorly strongly expanded; surface shiny, very finely punctate. Metatrochanter very large, subequal to length of ventral margin of metafemur; legs otherwise not noticeably modified. Abdomen with surfaces shiny and smooth, very finely and sparsely punctate.</p><p><bold><italic>Male genitalia.</italic></bold> Male median bilaterally symmetrical, in lateral aspect elongate, evenly broad, evenly and broadly curved on both dorsal and ventral margins, apex slightly curved ventrad, pointed (Fig. <xref ref-type="fig" rid="F5">60</xref>); in ventral aspect moderately broad basally, apically expanded, lateral margins broadly rounded, apex broad, medially moderately deeply emarginate, apical branches each apically broadly triangular (Fig. <xref ref-type="fig" rid="F5">61</xref>). Lateral lobe very broad medially, irregularly and broadly narrowed to pointed apex, with series of long setae along apicodorsal margin (Fig. <xref ref-type="fig" rid="F5">62</xref>).</p><p><bold><italic>Sexual dimorphism.</italic></bold> Male pro- and mesotarsomeres I-III slightly more broadly expanded and with ventral adhesive setae. Male and female prosternal processes different as in all <italic><tp:taxon-name><tp:taxon-name-part taxon-name-part-type="genus" reg="Desmopachria">Desmopachria</tp:taxon-name-part><tp:taxon-name-part taxon-name-part-type="species" reg="portmanni">portmanni</tp:taxon-name-part></tp:taxon-name></italic> group species.</p><p><bold><italic>Variation.</italic></bold> There is variation in intensity and degree of coloration across specimens. Some specimens are more evenly colored, some have greater disparity between the pale color of the pronotum and the head and elytron. Other specific variation was not detected.</p></tp:treatment-sec><tp:treatment-sec sec-type="etymology" id="SECID0EC1BK"><title>Etymology.</title><p>This species is named <italic><tp:taxon-name><tp:taxon-name-part taxon-name-part-type="genus" reg="Desmopachria"/><tp:taxon-name-part taxon-name-part-type="species" reg="impunctata">impunctata</tp:taxon-name-part></tp:taxon-name></italic>, Latin for not punctate, for the relatively less punctate dorsal surface than in many species in the group.</p></tp:treatment-sec><tp:treatment-sec sec-type="distribution" id="SECID0ES1BK"><title>Distribution.</title><p>This species is known from localities in Sipaliwini District, Suriname and Bolívar State, Venezuela (Fig. <xref ref-type="fig" rid="F9">79</xref>).</p></tp:treatment-sec><tp:treatment-sec sec-type="type material" id="SECID0E31BK"><title>Type material.</title><p>Holotype in <named-content xmlns:xlink="http://www.w3.org/1999/xlink" content-type="dwc:institutional_code" xlink:title="National Zoological Collection of Suriname, Paramaribo, Suriname" xlink:href="http://grbio.org/institution/university-national-zoological-collection-suriname" xlink:type="simple">NZCS</named-content>, male labeled, “SURINAME: Sipaliwini District <named-content xmlns:xlink="http://www.w3.org/1999/xlink" content-type="dwc:verbatimCoordinates" xlink:type="simple"><named-content content-type="geo-json" specific-use="{&#34;type&#34;:&#34;Point&#34;,&#34;coordinates&#34;:[-56.185633,4.681833]}" id="NCID0EN2BK" xlink:type="simple">04°40.910'N, 56°11.138'W</named-content></named-content>, 78 m Raleighfallen [sic] Nature Reserve Voltzberg trail; detrital pools along stream; leg. A. Short, C. McIntosh 30.vii.2012; SR12-0730-01B/ SEMC1113574 KUNHM-ENT [barcode label]/ HOLOTYPE <italic><tp:taxon-name><tp:taxon-name-part taxon-name-part-type="genus" reg="Desmopachria">Desmopachria</tp:taxon-name-part><tp:taxon-name-part taxon-name-part-type="species" reg="impunctata">impunctata</tp:taxon-name-part></tp:taxon-name></italic> Miller, 2021 [red label with black line border].” Paratypes, 232 specimens in <named-content xmlns:xlink="http://www.w3.org/1999/xlink" content-type="dwc:institutional_code" xlink:title="Museo del Instituto de Zoología Agrícola Francisco Fernández Yépez, Universidad Central de Venezuela, Maracay, Venezuela" xlink:href="http://grbio.org/institution/universidad-central-de-venezuela" xlink:type="simple">MIZA</named-content>, <named-content xmlns:xlink="http://www.w3.org/1999/xlink" content-type="dwc:institutional_code" xlink:title="Museum of Southwestern Biology Division of Arthropods, University of New Mexico, Albuquerque, NM, USA" xlink:href="http://grbio.org/institution/university-new-mexico" xlink:type="simple">MSBA</named-content> NCZS, and <named-content xmlns:xlink="http://www.w3.org/1999/xlink" content-type="dwc:institutional_code" xlink:title="University of Kansas Natural History Museum, University of Kansas, Lawrence, Kansas, USA" xlink:href="http://grbio.org/institution/university-kansas-biodiversity-institute" xlink:type="simple">SEMC</named-content> each with paratype label, “…/ PARATYPE <italic><tp:taxon-name><tp:taxon-name-part taxon-name-part-type="genus" reg="Desmopachria">Desmopachria</tp:taxon-name-part><tp:taxon-name-part taxon-name-part-type="species" reg="impunctata">impunctata</tp:taxon-name-part></tp:taxon-name></italic> Miller, 2021 [blue label with black line border]” and different barcode labels (Table <xref ref-type="table" rid="T1">1</xref>); 23 labeled same as holotype; 24 in <named-content xmlns:xlink="http://www.w3.org/1999/xlink" content-type="dwc:institutional_code" xlink:title="National Zoological Collection of Suriname, Paramaribo, Suriname" xlink:href="http://grbio.org/institution/university-national-zoological-collection-suriname" xlink:type="simple">NZCS</named-content> and <named-content xmlns:xlink="http://www.w3.org/1999/xlink" content-type="dwc:institutional_code" xlink:title="University of Kansas Natural History Museum, University of Kansas, Lawrence, Kansas, USA" xlink:href="http://grbio.org/institution/university-kansas-biodiversity-institute" xlink:type="simple">SEMC</named-content> labeled, “SURINAME: Sipaliwini District <named-content xmlns:xlink="http://www.w3.org/1999/xlink" content-type="dwc:verbatimCoordinates" xlink:type="simple"><named-content content-type="geo-json" specific-use="{&#34;type&#34;:&#34;Point&#34;,&#34;coordinates&#34;:[-56.180817,3.899033]}" id="NCID0EX4BK" xlink:type="simple">3°53.942'N, 56°10.849'W</named-content></named-content>, 733m CSNR: Tafelberg Summit, nr Caiman Creek Camp, pools in forest; leg. Short &amp; Bloom 19.viii.2013; SR13-0819-05B/…”; 15 in <named-content xmlns:xlink="http://www.w3.org/1999/xlink" content-type="dwc:institutional_code" xlink:title="University of Kansas Natural History Museum, University of Kansas, Lawrence, Kansas, USA" xlink:href="http://grbio.org/institution/university-kansas-biodiversity-institute" xlink:type="simple">SEMC</named-content> labeled, “SURINAME: Sipaliwini District <named-content xmlns:xlink="http://www.w3.org/1999/xlink" content-type="dwc:verbatimCoordinates" xlink:type="simple"><named-content content-type="geo-json" specific-use="{&#34;type&#34;:&#34;Point&#34;,&#34;coordinates&#34;:[-56.180817,3.899033]}" id="NCID0EH5BK" xlink:type="simple">3°53.942'N, 56°10.849'W</named-content></named-content>, 733m CSNR: Tafelberg Summit, nr Caiman Creek Camp, forest detrital pools; leg. Short &amp; Bloom 19.viii.2013; SR13-0819-05C/…”; 11 in <named-content xmlns:xlink="http://www.w3.org/1999/xlink" content-type="dwc:institutional_code" xlink:title="University of Kansas Natural History Museum, University of Kansas, Lawrence, Kansas, USA" xlink:href="http://grbio.org/institution/university-kansas-biodiversity-institute" xlink:type="simple">SEMC</named-content> labeled, “SURINAME: Sipaliwini District <named-content xmlns:xlink="http://www.w3.org/1999/xlink" content-type="dwc:verbatimCoordinates" xlink:type="simple"><named-content content-type="geo-json" specific-use="{&#34;type&#34;:&#34;Point&#34;,&#34;coordinates&#34;:[-56.180817,3.899033]}" id="NCID0EX5BK" xlink:type="simple">3°53.942'N, 56°10.849'W</named-content></named-content>, 733m CSNR: Tafelberg Summit, nr Caiman Creek Camp, small streams with lots of plants &amp; leaf litter; leg. Short &amp; Bloom 18.viii.2013; SR13-0818-03A/…”; 1 in <named-content xmlns:xlink="http://www.w3.org/1999/xlink" content-type="dwc:institutional_code" xlink:title="University of Kansas Natural History Museum, University of Kansas, Lawrence, Kansas, USA" xlink:href="http://grbio.org/institution/university-kansas-biodiversity-institute" xlink:type="simple">SEMC</named-content> labeled, “SURINAME: Sipaliwini District <named-content xmlns:xlink="http://www.w3.org/1999/xlink" content-type="dwc:verbatimCoordinates" xlink:type="simple"><named-content content-type="geo-json" specific-use="{&#34;type&#34;:&#34;Point&#34;,&#34;coordinates&#34;:[-56.167533,3.889317]}" id="NCID0EH6BK" xlink:type="simple">3°53.359'N, 56°10.052'W</named-content></named-content>, 879m CSNR: Tafelberg Summit, near South Rim, pool in rock leg. Short &amp; Bloom; 20.viii.2013 SR13-0820-01C/…”; 5 in <named-content xmlns:xlink="http://www.w3.org/1999/xlink" content-type="dwc:institutional_code" xlink:title="University of Kansas Natural History Museum, University of Kansas, Lawrence, Kansas, USA" xlink:href="http://grbio.org/institution/university-kansas-biodiversity-institute" xlink:type="simple">SEMC</named-content> labeled, “SURINAME: Sipaliwini District <named-content xmlns:xlink="http://www.w3.org/1999/xlink" content-type="dwc:verbatimCoordinates" xlink:type="simple"><named-content content-type="geo-json" specific-use="{&#34;type&#34;:&#34;Point&#34;,&#34;coordinates&#34;:[-56.185633,4.681833]}" id="NCID0EX6BK" xlink:type="simple">04°40.910'N, 56°11.138'W</named-content></named-content>, 78 m Raleighfallen [sic] Nature Reserve Voltzberg trail; margin of stream leg. C. Maier, V. Kadosoe 30.vii.2012; sr12-0730-01A/…”; 69 in NZCA and <named-content xmlns:xlink="http://www.w3.org/1999/xlink" content-type="dwc:institutional_code" xlink:title="University of Kansas Natural History Museum, University of Kansas, Lawrence, Kansas, USA" xlink:href="http://grbio.org/institution/university-kansas-biodiversity-institute" xlink:type="simple">SEMC</named-content> labeled, “SURINAME: Sipaliwini District <named-content xmlns:xlink="http://www.w3.org/1999/xlink" content-type="dwc:verbatimCoordinates" xlink:type="simple"><named-content content-type="geo-json" specific-use="{&#34;type&#34;:&#34;Point&#34;,&#34;coordinates&#34;:[-56.180817,3.899033]}" id="NCID0EHACK" xlink:type="simple">3°53.942'N, 56°10.849'W</named-content></named-content>, 733m CSNR: Tafelberg Summit, nr. Caiman Crk. Camp; dipnetting by stream margins; leg. Bloom 20.viii.2013, SR13-0820-02A/…”; 3 in <named-content xmlns:xlink="http://www.w3.org/1999/xlink" content-type="dwc:institutional_code" xlink:title="University of Kansas Natural History Museum, University of Kansas, Lawrence, Kansas, USA" xlink:href="http://grbio.org/institution/university-kansas-biodiversity-institute" xlink:type="simple">SEMC</named-content> labeled, “SURINAME: Sipaliwini District <named-content xmlns:xlink="http://www.w3.org/1999/xlink" content-type="dwc:verbatimCoordinates" xlink:type="simple"><named-content content-type="geo-json" specific-use="{&#34;type&#34;:&#34;Point&#34;,&#34;coordinates&#34;:[-56.180817,3.899033]}" id="NCID0EXACK" xlink:type="simple">3°53.942'N, 56°10.849'W</named-content></named-content>, 733m CSNR: Tafelberg Summit, near Caiman Creek Camp, forest detrital pools; leg. Short &amp; Bloom 19.viii.2013; SR13-0819-05C/…”; 69 in <named-content xmlns:xlink="http://www.w3.org/1999/xlink" content-type="dwc:institutional_code" xlink:title="University of Kansas Natural History Museum, University of Kansas, Lawrence, Kansas, USA" xlink:href="http://grbio.org/institution/university-kansas-biodiversity-institute" xlink:type="simple">SEMC</named-content> labeled, “SURINAME: Sipaliwini District <named-content xmlns:xlink="http://www.w3.org/1999/xlink" content-type="dwc:verbatimCoordinates" xlink:type="simple"><named-content content-type="geo-json" specific-use="{&#34;type&#34;:&#34;Point&#34;,&#34;coordinates&#34;:[-56.180817,3.899033]}" id="NCID0EHBCK" xlink:type="simple">3°53.942'N, 56°10.849'W</named-content></named-content>, 733m CSNR: Tafelberg Summit, nr Caiman Creek Camp, pools in forest; leg. Short &amp; Bloom 19.viii.2013; SR13-0819-05B/…”; 3 in <named-content xmlns:xlink="http://www.w3.org/1999/xlink" content-type="dwc:institutional_code" xlink:title="University of Kansas Natural History Museum, University of Kansas, Lawrence, Kansas, USA" xlink:href="http://grbio.org/institution/university-kansas-biodiversity-institute" xlink:type="simple">SEMC</named-content> labeled, “SURINAME: Sipaliwini District <named-content xmlns:xlink="http://www.w3.org/1999/xlink" content-type="dwc:verbatimCoordinates" xlink:type="simple"><named-content content-type="geo-json" specific-use="{&#34;type&#34;:&#34;Point&#34;,&#34;coordinates&#34;:[-56.180817,3.899033]}" id="NCID0EXBCK" xlink:type="simple">3°53.942'N, 56°10.849'W</named-content></named-content>, 733m CSNR: Tafelberg Summit, near Caiman Creek Camp, pooled up detrital forest stream leg. Short &amp; Bloom; 19.viii.2013 SR13-0819-05A/…”; 4 in <named-content xmlns:xlink="http://www.w3.org/1999/xlink" content-type="dwc:institutional_code" xlink:title="University of Kansas Natural History Museum, University of Kansas, Lawrence, Kansas, USA" xlink:href="http://grbio.org/institution/university-kansas-biodiversity-institute" xlink:type="simple">SEMC</named-content> labeled, “SURINAME: Sipaliwini District <named-content xmlns:xlink="http://www.w3.org/1999/xlink" content-type="dwc:verbatimCoordinates" xlink:type="simple"><named-content content-type="geo-json" specific-use="{&#34;type&#34;:&#34;Point&#34;,&#34;coordinates&#34;:[-56.188333,3.926667]}" id="NCID0EHCCK" xlink:type="simple">3°55.600'N, 56°11.300'W</named-content></named-content>, 600m CSNR: Tafelberg Summit, nr Augustus Creek Camp, pond on trail into Arrowhead basin leg. Short &amp; Bloom; 16.viii.2013 SR13-0816-02A/…”; 1 in <named-content xmlns:xlink="http://www.w3.org/1999/xlink" content-type="dwc:institutional_code" xlink:title="University of Kansas Natural History Museum, University of Kansas, Lawrence, Kansas, USA" xlink:href="http://grbio.org/institution/university-kansas-biodiversity-institute" xlink:type="simple">SEMC</named-content> labeled, “SURINAME: Sipaliwini District <named-content xmlns:xlink="http://www.w3.org/1999/xlink" content-type="dwc:verbatimCoordinates" xlink:type="simple"><named-content content-type="geo-json" specific-use="{&#34;type&#34;:&#34;Point&#34;,&#34;coordinates&#34;:[-56.188333,3.926667]}" id="NCID0EXCCK" xlink:type="simple">3°55.600'N, 56°11.300'W</named-content></named-content>, 600m CSNR: Tafelberg Summit, nr Augustus Creek Camp, pools &amp; creeks on trail into Arrowhead basin; leg. Short &amp; Bloom 17.viii.2013; SR13-0817-01A/…”; 3 in <named-content xmlns:xlink="http://www.w3.org/1999/xlink" content-type="dwc:institutional_code" xlink:title="University of Kansas Natural History Museum, University of Kansas, Lawrence, Kansas, USA" xlink:href="http://grbio.org/institution/university-kansas-biodiversity-institute" xlink:type="simple">SEMC</named-content> labeled, “SURINAME: Sipaliwini District <named-content xmlns:xlink="http://www.w3.org/1999/xlink" content-type="dwc:verbatimCoordinates" xlink:type="simple"><named-content content-type="geo-json" specific-use="{&#34;type&#34;:&#34;Point&#34;,&#34;coordinates&#34;:[-56.180817,3.899033]}" id="NCID0EHDCK" xlink:type="simple">3°53.942'N, 56°10.849'W</named-content></named-content>, 733m CSNR: Tafelberg Summit, near Caiman Creek Camp, stream margins: legs. Short &amp; Bloom 18.viii.2013; SR13-0818-01A/…”; 1 in <named-content xmlns:xlink="http://www.w3.org/1999/xlink" content-type="dwc:institutional_code" xlink:title="Museo del Instituto de Zoología Agrícola Francisco Fernández Yépez, Universidad Central de Venezuela, Maracay, Venezuela" xlink:href="http://grbio.org/institution/universidad-central-de-venezuela" xlink:type="simple">MIZA</named-content> labeled, “VENEZUELA: Bolívar State <named-content xmlns:xlink="http://www.w3.org/1999/xlink" content-type="dwc:verbatimCoordinates" xlink:type="simple"><named-content content-type="geo-json" specific-use="{&#34;type&#34;:&#34;Point&#34;,&#34;coordinates&#34;:[-66.820633,6.593617]}" id="NCID0EXDCK" xlink:type="simple">6°35.617'N, 66°49.238'W</named-content></named-content>, 80m Los Pijiguaos: outcrop/morichal 12.i.2009; leg Miller &amp; Short VZ09-0112-01C: detrial [sic] pools/…”</p></tp:treatment-sec><tp:treatment-sec><!--Section generated to contain objects referenced in tp:taxon-treatment.--><fig id="F5" position="float" orientation="portrait"><object-id xmlns:xlink="http://www.w3.org/1999/xlink" content-type="doi" xlink:type="simple">10.3897/zookeys.1136.72744.figures51-71</object-id><object-id xmlns:xlink="http://www.w3.org/1999/xlink" content-type="arpha" xlink:type="simple">400971BA-5D37-5B43-9F00-11108AC2069A</object-id><label>Figures 51–71.</label><caption><p><italic><tp:taxon-name><tp:taxon-name-part taxon-name-part-type="genus" reg="Desmopachria">Desmopachria</tp:taxon-name-part></tp:taxon-name></italic> species. (<bold>51–53</bold>) <italic><tp:taxon-name><tp:taxon-name-part taxon-name-part-type="genus" reg="Desmopachria">Desmopachria</tp:taxon-name-part><tp:taxon-name-part taxon-name-part-type="species" reg="angulata">angulata</tp:taxon-name-part></tp:taxon-name></italic><bold>51</bold> median lobe, right lateral aspect <bold>52</bold> median lobe, ventral aspect <bold>53</bold> right lateral lobe, right lateral aspect (<bold>54–56</bold>) <italic><tp:taxon-name><tp:taxon-name-part taxon-name-part-type="genus" reg="Desmopachria">Desmopachria</tp:taxon-name-part><tp:taxon-name-part taxon-name-part-type="species" reg="emarginata">emarginata</tp:taxon-name-part></tp:taxon-name></italic><bold>54</bold> median lobe, right lateral aspect <bold>55</bold> median lobe, ventral aspect <bold>56</bold> right lateral lobe, right lateral aspect (<bold>57–59</bold>) <italic><tp:taxon-name><tp:taxon-name-part taxon-name-part-type="genus" reg="Desmopachria">Desmopachria</tp:taxon-name-part><tp:taxon-name-part taxon-name-part-type="species" reg="imparis">imparis</tp:taxon-name-part></tp:taxon-name></italic><bold>57</bold> median lobe, right lateral aspect <bold>58</bold> median lobe, ventral aspect <bold>59</bold> right lateral lobe, right lateral aspect (<bold>60–62</bold>) <italic><tp:taxon-name><tp:taxon-name-part taxon-name-part-type="genus" reg="Desmopachria">Desmopachria</tp:taxon-name-part><tp:taxon-name-part taxon-name-part-type="species" reg="impunctata">impunctata</tp:taxon-name-part></tp:taxon-name></italic><bold>60</bold> median lobe, right lateral aspect <bold>61</bold> median lobe, ventral aspect <bold>62</bold> right lateral lobe, right lateral aspect (<bold>63–65</bold>) <italic><tp:taxon-name><tp:taxon-name-part taxon-name-part-type="genus" reg="Desmopachria">Desmopachria</tp:taxon-name-part><tp:taxon-name-part taxon-name-part-type="species" reg="truncata">truncata</tp:taxon-name-part></tp:taxon-name></italic><bold>63</bold> median lobe, right lateral aspect <bold>64</bold> median lobe, ventral aspect <bold>65</bold> right lateral lobe, right lateral aspect (<bold>66–68</bold>) <italic><tp:taxon-name><tp:taxon-name-part taxon-name-part-type="genus" reg="Desmopachria">Desmopachria</tp:taxon-name-part><tp:taxon-name-part taxon-name-part-type="species" reg="bisulcata">bisulcata</tp:taxon-name-part></tp:taxon-name></italic><bold>66</bold> median lobe, right lateral aspect <bold>67</bold> median lobe, ventral aspect <bold>68</bold> right lateral lobe, right lateral aspect (<bold>69–71</bold>) <italic><tp:taxon-name><tp:taxon-name-part taxon-name-part-type="genus" reg="Desmopachria">Desmopachria</tp:taxon-name-part><tp:taxon-name-part taxon-name-part-type="species" reg="irregulara">irregulara</tp:taxon-name-part></tp:taxon-name></italic><bold>69</bold> median lobe, right lateral aspect <bold>70</bold> median lobe, ventral aspect <bold>71</bold> right lateral lobe, right lateral aspect.</p></caption><graphic xmlns:xlink="http://www.w3.org/1999/xlink" xlink:href="zookeys-1136-001_article-72744__-g005.jpg" position="float" orientation="portrait" xlink:type="simple" id="oo_782457.jpg"><uri content-type="original_file" xlink:type="simple">https://binary.pensoft.net/fig/782457</uri></graphic></fig><fig id="F9" position="float" orientation="portrait"><object-id xmlns:xlink="http://www.w3.org/1999/xlink" content-type="doi" xlink:type="simple">10.3897/zookeys.1136.72744.figures79-80</object-id><object-id xmlns:xlink="http://www.w3.org/1999/xlink" content-type="arpha" xlink:type="simple">8A833862-9D91-51E1-970D-E0AD54CF2744</object-id><label>Figures 79, 80.</label><caption><p><italic><tp:taxon-name><tp:taxon-name-part taxon-name-part-type="genus" reg="Desmopachria">Desmopachria</tp:taxon-name-part></tp:taxon-name></italic> species distributions. <bold>79</bold><italic><tp:taxon-name><tp:taxon-name-part taxon-name-part-type="genus" reg="Desmopachria">Desmopachria</tp:taxon-name-part><tp:taxon-name-part taxon-name-part-type="species" reg="nitida">nitida</tp:taxon-name-part></tp:taxon-name></italic> species group and <italic><tp:taxon-name><tp:taxon-name-part taxon-name-part-type="genus" reg="Desmopachria">Desmopachria</tp:taxon-name-part><tp:taxon-name-part taxon-name-part-type="species" reg="portmanni-aldessa">portmanni-aldessa</tp:taxon-name-part></tp:taxon-name></italic> species group <bold>80</bold><italic><tp:taxon-name><tp:taxon-name-part taxon-name-part-type="genus" reg="Desmopachria">Desmopachria</tp:taxon-name-part><tp:taxon-name-part taxon-name-part-type="species" reg="portmanni-aldessa">portmanni-aldessa</tp:taxon-name-part></tp:taxon-name></italic> species group.</p></caption><graphic xmlns:xlink="http://www.w3.org/1999/xlink" xlink:href="zookeys-1136-001_article-72744__-g009.jpg" position="float" orientation="portrait" xlink:type="simple" id="oo_782461.jpg"><uri content-type="original_file" xlink:type="simple">https://binary.pensoft.net/fig/782461</uri></graphic></fig><table-wrap id="T1" position="float" orientation="portrait"><label>Table 1.</label><caption><p>Barcode label data for <italic><tp:taxon-name><tp:taxon-name-part taxon-name-part-type="genus" reg="Desmopachria">Desmopachria</tp:taxon-name-part></tp:taxon-name></italic> species.</p></caption><table id="TID0E3SBI" rules="all"><tbody><tr><th rowspan="1" colspan="1" style="color: #231f20">Species</th><th rowspan="1" colspan="1" style="color: #231f20">Barcode Numbers</th></tr><tr><td rowspan="1" colspan="1" style="color: #231f20">
                      <italic>
                        <tp:taxon-name><tp:taxon-name-part taxon-name-part-type="genus" reg="Desmopachria">Desmopachria</tp:taxon-name-part><tp:taxon-name-part taxon-name-part-type="species" reg="angulata">angulata</tp:taxon-name-part></tp:taxon-name>
                      </italic>
                    </td><td rowspan="1" colspan="1" style="color: #231f20">SEMC0912629, SEMC0912722, SEMC0912731, SEMC0912736, SEMC0912739, SEMC0912744, SEMC0912748, SEMC0912750, SEMC0912765, SEMC0912779, SEMC0912790, SEMC0912877, SEMC0912904, SEMC0912907, SEMC0912908, SEMC0913073, SEMC0913151, SEMC0913157, SEMC0913158, SEMC0913179, SEMC0913184, SEMC0913191, SEMC0913199, SEMC0913353, SEMC0913357, SEMC0913361, SEMC0913363, SEMC0913367, SEMC0913375, SEMC0913377, SEMC0913387, SEMC0913400, SEMC0913430, SEMC0913438, SEMC0913500, SEMC0913501, SEMC0913507, SEMC0913516, SEMC0913517, SEMC0913519, SEMC0913521, SEMC0913522, SEMC0913526, SEMC0913527, SEMC0913530, SEMC0913534, SEMC0913539, SEMC0913541, SEMC0913542, SEMC0913546, SEMC0913550, SEMC0913551, SEMC0913552, SEMC0913553, SEMC0913556, SEMC0913560, SEMC0913561, SEMC0913562, SEMC0913563, SEMC0913568, SEMC0913610, SEMC0913652, SEMC0913657, SEMC0914252, SEMC0914256, SEMC0914259, SEMC0914281, SEMC0914285, SEMC0914287, SEMC0914301, SEMC0914302, SEMC0914305, SEMC0914309, SEMC0914310, SEMC0914317, SEMC0914320, SEMC0914325, SEMC0914340, SEMC0914344, SEMC0914349, SEMC0914359, SEMC0914360, SEMC0914362, SEMC0914390, SEMC0914399, SEMC0914594, SEMC0914606, SEMC0914619, SEMC0914640, SEMC0914648, SEMC0914660, SEMC0914677, SEMC0914749, SEMC0914789, SEMC0914803, SEMC0915003, SEMC0915004, SEMC0915030, SEMC0915448, SEMC0915591, SEMC0915603, SEMC0915767, SEMC0915769, SEMC0915773, SEMC0915781, SEMC0915952, SEMC0915954, SEMC0915957, SEMC0916019, SEMC0916192, SEMC0916426, SEMC0916947, SEMC1089075, SEMC1089077, SEMC1089078, SEMC1089088, SEMC1089091, SEMC1089167, SEMC1089298, SEMC1089353, SEMC1089364, SEMC1089367, SEMC1356172, SEMC1356175, SEMC1356181, SEMC1356182, SEMC1356187, SEMC1356194, SEMC1356206, SEMC1356428, SEMC1356497, SEMC1356956, SEMC1356958, SEMC1357114, SEMC1357402, SEMC1357404, SEMC1357405, SEMC1357406, SEMC1358166, SEMC1358167</td></tr><tr><td rowspan="1" colspan="1" style="color: #231f20">
                      <italic>
                        <tp:taxon-name><tp:taxon-name-part taxon-name-part-type="genus" reg="Desmopachria">Desmopachria</tp:taxon-name-part><tp:taxon-name-part taxon-name-part-type="species" reg="bisulcata">bisulcata</tp:taxon-name-part></tp:taxon-name>
                      </italic>
                    </td><td rowspan="1" colspan="1" style="color: #231f20">SEMC0912025, SEMC0912028, SEMC0912165, SEMC0912168, SEMC0912177, SEMC0912178, SEMC0912190, SEMC0912194, SEMC0912195, SEMC0912196, SEMC0912199, SEMC0912327, SEMC0912340, SEMC0912341, SEMC0915067</td></tr><tr><td rowspan="1" colspan="1" style="color: #231f20">
                      <italic>
                        <tp:taxon-name><tp:taxon-name-part taxon-name-part-type="genus" reg="Desmopachria">Desmopachria</tp:taxon-name-part><tp:taxon-name-part taxon-name-part-type="species" reg="divergens">divergens</tp:taxon-name-part></tp:taxon-name>
                      </italic>
                    </td><td rowspan="1" colspan="1" style="color: #231f20">SM0842823, SM0842881, SM0843049, SM0843147, SM0843169, SM0843171, SM0843178, SM0843181, SM0843185, SM0843190, SM0843196, SM0843205, SM0843220, SM0843250, SM0843304, SM0843319, SM0843321, SM0843326, SM0843342</td></tr><tr><td rowspan="1" colspan="1" style="color: #231f20">
                      <italic>
                        <tp:taxon-name><tp:taxon-name-part taxon-name-part-type="genus" reg="Desmopachria">Desmopachria</tp:taxon-name-part><tp:taxon-name-part taxon-name-part-type="species" reg="emarginata">emarginata</tp:taxon-name-part></tp:taxon-name>
                      </italic>
                    </td><td rowspan="1" colspan="1" style="color: #231f20">SEMC0908209, SEMC0908224, SEMC0908244, SEMC0915022, SEMC0930646, SEMC0930648, SEMC0930670, SEMC0930672, SEMC0930674, SEMC0930682, SEMC0930683, SEMC0930685, SEMC0930689, SEMC0930696, SEMC0930702, SEMC0930703, SEMC0930718, SEMC0930765, SEMC0934145, SEMC0934149, SEMC0965371, SEMC0965372, SEMC0965392, SEMC0965514, SEMC0965516, SEMC0965517, SEMC0965523, SEMC0965525, SEMC0965530, SEMC0965531, SEMC0965533, SEMC0965534, SEMC0965535, SEMC0965537, SEMC0965538, SEMC0965958, SEMC0965959, SEMC0965960, SEMC0966079, SEMC0966080, SEMC0966182, SEMC0966183, SEMC0966185, SEMC0966186, SEMC0966188, SEMC0966202, SEMC0966210, SEMC0966211, SEMC0966222, SEMC0966232, SEMC0966233, SEMC0966271, SEMC1046021, SEMC1046022, SEMC1046023, SEMC1080655, SEMC1080656, SEMC1080657, SEMC1080658, SEMC1080659, SEMC1080661, SEMC1080702, SEMC1080725, SEMC1080726, SEMC1080728, SEMC1080735, SEMC1080740, SEMC1080741, SEMC1080742, SEMC1080744, SEMC1080746, SEMC1080752, SEMC1080753, SEMC1080754, SEMC1080755, SEMC1080759, SEMC1080760, SEMC1080761, SEMC1080768, SEMC1080770, SEMC1080771, SEMC1080775, SEMC1080781, SEMC1080782, SEMC1080784, SEMC1114770, SEMC1114778, SEMC1114780, SEMC1114790, SEMC1114833, SEMC1114836, SEMC1114851, SEMC1234018, SEMC1234389, SEMC1234956, SEMC1234958, SEMC1234959, SEMC1234988, SEMC1236527, SEMC1236544, SEMC1315668, SEMC1315671, SEMC1315682, SEMC1315685, SEMC1315702, SEMC1315708, SEMC1315714, SEMC1315716, SEMC1315718, SEMC1328778, SEMC1328796, SEMC1328797, SEMC1328804, SEMC1328808, SEMC1328810, SEMC1328811, SEMC1328819, SEMC1328821, SEMC1328822, SEMC1328823, SEMC1328824, SEMC1328826, SEMC1328827, SEMC1328828, SEMC1328830, SEMC1328835, SEMC1328836, SEMC1328838, SEMC1328986, SEMC1328987, SEMC1328989, SEMC1328990, SEMC1328992, SEMC1328994, SEMC1328995, SEMC1328996, SEMC1328997, SEMC1328998, SEMC1328999, SEMC1329000, SEMC1329001, SEMC1329002, SEMC1329003, SEMC1329004, SEMC1329005, SEMC1329006, SEMC1329007, SEMC1329043, SEMC1329044, SEMC1357998, SEMC1357999, SEMC1358000, SM0827544</td></tr><tr><td rowspan="1" colspan="1" style="color: #231f20">
                      <italic>
                        <tp:taxon-name><tp:taxon-name-part taxon-name-part-type="genus" reg="Desmopachria">Desmopachria</tp:taxon-name-part><tp:taxon-name-part taxon-name-part-type="species" reg="impunctata">impunctata</tp:taxon-name-part></tp:taxon-name>
                      </italic>
                    </td><td rowspan="1" colspan="1" style="color: #231f20">SEMC1234012, SEMC1234013, SEMC1234014, SEMC1234015, SEMC1234016, SEMC1234017, SEMC1234019, SEMC1233985, SEMC1234021, SEMC1234022, SEMC1234011, SEMC1234037, SEMC1234008, SEMC1234009, SEMC1234005, SEMC1234006, SEMC1234004, SEMC1233952, SEMC1234003, SEMC1234002, SEMC1234001, SEMC1233966, SEMC1233947, SEMC1233948, SEMC1233950, SEMC1233951, SEMC1234034, SEMC1233960, SEMC1233965, SEMC1233958, SEMC1233964, SEMC1233969, SEMC1233970, SEMC1233971, SEMC1233972, SEMC1233973, SEMC1233975, SEMC1233976, SEMC1233977, SEMC1233989, SEMC1234035, SEMC1233968, SEMC1233981, SEMC1233980, SEMC1233979, SEMC1233978, SEMC1233983, SEMC1233974, SEMC1233986, SEMC1233987, SEMC1234036, SEMC1234000, SEMC1233999, SEMC1233993, SEMC1233994</td></tr><tr><td rowspan="1" colspan="1"/><td rowspan="1" colspan="1" style="color: #231f20">SEMC1233995, SEMC1233997, SEMC1233998, SEMC1233992, SEMC1233991, SEMC1233990, SEMC1233982, SEMC1114800, SEMC1114806, SEMC1114812, SEMC1080433, SEMC1080441, SEMC1080437, SEMC0930779, SEMC1080757, SEMC0930677, SEMC1080779, SEMC0965536, SEMC0965430, SEMC0966218, SEMC0966187, SEMC0966258, SEMC0966259, SEMC0966256, SEMC0966257, SEMC0966255, SEMC0966254, SEMC0966189, SEMC0966190, SEMC0966191, SEMC0966192, SEMC0966193, SEMC0966194, SEMC0966195, SEMC0966196, SEMC0966197, SEMC0966198, SEMC0966199, SEMC0966200, SEMC0966201, SEMC0966263, SEMC0966203, SEMC0966204, SEMC0966206, SEMC0966243, SEMC0966207, SEMC0966178, SEMC0966179, SEMC0966209, SEMC0966242, SEMC0966252, SEMC0966251, SEMC0966213, SEMC0966214, SEMC0966262, SEMC0966261, SEMC0966260, SEMC0966215, SEMC0966216, SEMC0966217, SEMC0966181, SEMC0966250, SEMC0966220, SEMC0966221, SEMC0966249, SEMC0966223, SEMC0966224, SEMC0966248, SEMC0966226, SEMC0966227, SEMC0966247, SEMC0966229, SEMC0966230, SEMC0966231, SEMC0966246, SEMC0966244, SEMC0966234, SEMC0966235, SEMC0966236, SEMC0966237, SEMC0966238, SEMC0966239, SEMC0966240, SEMC0966241, SEMC0966180, SEMC0966245, SEMC0966253, SEMC0966219, SEMC0965992, SEMC0965990, SEMC0965991, SEMC1234024, SEMC1234023, SEMC1234025, SEMC1234026, SEMC1234027, SEMC1234029, SEMC1234033, SEMC1113566, SEMC1113590, SEMC1113568, SEMC1113562, SEMC1113573, SEMC1113580, SEMC1113604, SEMC1114832, SEMC1113638, SEMC1113602, SEMC1114845, SEMC1113774, SEMC1113563, SEMC1113577, SEMC1113576, SEMC1114817, SEMC1114793, SEMC1114813, SEMC1113594, SEMC1113595, SEMC1113589, SEMC1113606, SEMC1114849, SM0843963, SEMC1233667, SEMC1233668, SEMC1233669, SEMC1233670, SEMC1233682, SEMC1233680, SEMC1233673, SEMC1233674, SEMC1233689, SEMC1233703, SEMC1233677, SEMC1233678, SEMC1233679, SEMC1233691, SEMC1233692, SEMC1233696, SEMC1233688, SEMC1233684, SEMC1233685, SEMC1233686, SEMC1233687, SEMC1233702, SEMC1233695, SEMC1233694, SEMC1080590, SEMC1080586, SEMC1080602, SEMC1080606, SEMC1080557, SEMC1080600, SEMC1080559, SEMC1080593, SEMC1080587, SEMC1080595, SEMC1080604, SEMC1080550, SEMC1080603, SEMC1080599, SEMC1080589, SEMC1233902, SEMC1233912, SEMC1233911, SEMC1233899, SEMC1233908, SEMC1233909, SEMC1233907, SEMC1233913, SEMC1233905, SEMC1080607, SEMC1233901, SEMC0966303, SEMC1114815, SEMC1114799</td></tr><tr><td rowspan="1" colspan="1" style="color: #231f20">
                      <italic>
                        <tp:taxon-name><tp:taxon-name-part taxon-name-part-type="genus" reg="Desmopachria">Desmopachria</tp:taxon-name-part><tp:taxon-name-part taxon-name-part-type="species" reg="lata">lata</tp:taxon-name-part></tp:taxon-name>
                      </italic>
                    </td><td rowspan="1" colspan="1" style="color: #231f20">USNMENT01190946, USNMENT01190947, USNMENT01190948, USNMENT01190949, USNMENT01190950, USNMENT01190951, USNMENT01190952, USNMENT01190953, USNMENT01190954, USNMENT01190955, USNMENT01190956, USNMENT01190959, USNMENT01190960, USNMENT01190961, USNMENT01190962, USNMENT01190963, USNMENT01190964, USNMENT01190965, USNMENT01190966, USNMENT01190967, USNMENT01190968</td></tr><tr><td rowspan="1" colspan="1" style="color: #231f20">
                      <italic>
                        <tp:taxon-name><tp:taxon-name-part taxon-name-part-type="genus" reg="Desmopachria">Desmopachria</tp:taxon-name-part><tp:taxon-name-part taxon-name-part-type="species" reg="lateralis">lateralis</tp:taxon-name-part></tp:taxon-name>
                      </italic>
                    </td><td rowspan="1" colspan="1" style="color: #231f20">SEMC0852875, SEMC0852886, SEMC0854130, SEMC0854136, SEMC0854137, SEMC0854145, SEMC0854146, SEMC0854147, SEMC0854148, SEMC0854149, SEMC0854154, SEMC0854155, SEMC0854156, SEMC0854173, SM0843335, USNMENT01187719, USNMENT01187720, USNMENT01187724, USNMENT01187725, USNMENT01187726, USNMENT01187727, USNMENT01187730, USNMENT01187731, USNMENT01187732, USNMENT01187733</td></tr><tr><td rowspan="1" colspan="1" style="color: #231f20">
                      <italic>
                        <tp:taxon-name><tp:taxon-name-part taxon-name-part-type="genus" reg="Desmopachria">Desmopachria</tp:taxon-name-part><tp:taxon-name-part taxon-name-part-type="species" reg="pseudocavia">pseudocavia</tp:taxon-name-part></tp:taxon-name>
                      </italic>
                    </td><td rowspan="1" colspan="1" style="color: #231f20">SEMC0854811, SEMC0854812, SEMC0854813, SEMC0891344, SEMC0891345, SEMC0891346, SEMC0891598, SEMC0891599, SEMC0891604, SEMC0893051, SEMC0907003, SEMC0907009, SEMC0907016, SEMC0907105, SM0831352, SM0831518, SM0831525, SM0842817, SM0842828, SM0842849, SM0842856, SM0842857, SM0842860, SM0842876, SM0842885, SM0842896, SM0842902, SM0842917, SM0842919, SM0842921, SM0842931, SM0842937, SM0842938, SM0842940, SM0842941, SM0842942, SM0842953, SM0842955, SM0842984, SM0842994, SM0842998, SM0843002, SM0843003, SM0843004, SM0843005, SM0843038, SM0843040, SM0843072, SM0843088, SM0843091, SM0843237, SM0843257, SM0843262, SM0843450, SM0843455, SM0843485, SM0843487, SM0843491, SM0843495, SM0843498, SM0843503, SM0843504, SM0843509, SM0843515, SM0843518, SM0843519, SM0843520, SM0843521, SM0843522, SM0843524, SM0843525, SM0843526, SM0843527, SM0843529, SM0843539, SM0843544, SM0843552, SM0843556, SM0843558, SM0843559, SM0843561, SM0843562, SM0843567, SM0843573, SM0843574, SM0845584, SM0845586, SM0845589, SM0845601, SM0845860, SM0845910, SM0846825, SM0846840</td></tr><tr><td rowspan="1" colspan="1" style="color: #231f20">
                      <italic>
                        <tp:taxon-name><tp:taxon-name-part taxon-name-part-type="genus" reg="Desmopachria">Desmopachria</tp:taxon-name-part><tp:taxon-name-part taxon-name-part-type="species" reg="surinamensis">surinamensis</tp:taxon-name-part></tp:taxon-name>
                      </italic>
                    </td><td rowspan="1" colspan="1" style="color: #231f20">SEMC1113335, SEMC1114816, SEMC1114818, SEMC1114835, SEMC1114841, SEMC1114843, SEMC1114844</td></tr><tr><td rowspan="1" colspan="1" style="color: #231f20">
                      <italic>
                        <tp:taxon-name><tp:taxon-name-part taxon-name-part-type="genus" reg="Desmopachria">Desmopachria</tp:taxon-name-part><tp:taxon-name-part taxon-name-part-type="species" reg="truncata">truncata</tp:taxon-name-part></tp:taxon-name>
                      </italic>
                    </td><td rowspan="1" colspan="1" style="color: #231f20">SEMC1087010, SEMC1087019, SEMC1087027, SEMC1087708, SEMC1087757, SEMC1087960, SEMC1087962, SEMC1087967, SEMC1087986, SEMC1088188, SEMC1088803, SEMC1088859, SEMC1088869, SEMC1088872, SEMC1089093, SEMC1328988, SEMC1328993</td></tr><tr><td rowspan="1" colspan="1" style="color: #231f20">
                      <italic>
                        <tp:taxon-name><tp:taxon-name-part taxon-name-part-type="genus" reg="Desmopachria">Desmopachria</tp:taxon-name-part><tp:taxon-name-part taxon-name-part-type="species" reg="wolfei">wolfei</tp:taxon-name-part></tp:taxon-name>
                      </italic>
                    </td><td rowspan="1" colspan="1" style="color: #231f20">SM0827524, SM0827525, SM0827526, SM0827528, SM0827531, SM0827533, SM0827536, SM0827538, SM0827540, SM0827678, SM0827679, SM0827682, SM0827687, SM0827690, SM0827691, SM0827693, SM0827697, SM0827699, SM0827712, SM0827719, SM0827723, SM0827731, SM0827732</td></tr></tbody></table></table-wrap></tp:treatment-sec></tp:taxon-treatment>
