# Supplementary material for: ﻿Nineteen new species of Desmopachria Babington, 1841 (Coleoptera, Adephaga, Dytiscidae, Hydroporinae, Hyphydrini) with notes on the taxonomy of the genus
Source: Zookeys. 2022 Dec 16;1136:1–56. doi: 10.3897/zookeys.1136.72744 (PMC9836737; doi:10.3897/zookeys.1136.72744)
Supplement: XML Treatment for Desmopachria irregulara [file zookeys.1136.72744-treatment18.xml]

<!DOCTYPE tp:taxon-treatment
  PUBLIC "-//TaxonX//DTD Taxonomic Treatment Publishing DTD v0 20100105//EN" "tax-treatment-NSO.dtd">
<tp:taxon-treatment xmlns:tp="http://www.plazi.org/taxpub"><tp:treatment-meta><kwd-group><label>Taxon classification</label><kwd>
                <named-content content-type="kingdom">Animalia</named-content>
              </kwd><kwd>
                <named-content content-type="order">Coleoptera</named-content>
              </kwd><kwd>
                <named-content content-type="family">Dytiscidae</named-content>
              </kwd></kwd-group><mixed-citation publication-type="journal"><person-group><name><surname>Miller</surname><given-names>Kelly B.</given-names></name></person-group><article-title>﻿Nineteen new species of <italic><tp:taxon-name><tp:taxon-name-part taxon-name-part-type="genus" reg="Desmopachria">Desmopachria</tp:taxon-name-part></tp:taxon-name></italic> Babington, 1841 (<tp:taxon-name><tp:taxon-name-part taxon-name-part-type="order">Coleoptera</tp:taxon-name-part></tp:taxon-name>, <tp:taxon-name><tp:taxon-name-part taxon-name-part-type="suborder">Adephaga</tp:taxon-name-part></tp:taxon-name>, <tp:taxon-name><tp:taxon-name-part taxon-name-part-type="family">Dytiscidae</tp:taxon-name-part></tp:taxon-name>, <tp:taxon-name><tp:taxon-name-part taxon-name-part-type="subfamily">Hydroporinae</tp:taxon-name-part></tp:taxon-name>, <tp:taxon-name><tp:taxon-name-part taxon-name-part-type="tribe">Hyphydrini</tp:taxon-name-part></tp:taxon-name>) with notes on the taxonomy of the genus</article-title><source>Zookeys</source><day>16</day><month>12</month><year>2022</year><volume>1136</volume><fpage>1</fpage><lpage>56</lpage><pub-id pub-id-type="doi">10.3897/zookeys.1136.72744</pub-id></mixed-citation></tp:treatment-meta><tp:nomenclature><label>﻿</label><tp:taxon-name>
              <object-id xmlns:xlink="http://www.w3.org/1999/xlink" content-type="arpha" xlink:type="simple">F182407B-F917-5965-A4C8-C010C564271F</object-id>
              <tp:taxon-name-part taxon-name-part-type="genus" reg="Desmopachria">Desmopachria</tp:taxon-name-part>
              <tp:taxon-name-part taxon-name-part-type="species" reg="irregulara">irregulara</tp:taxon-name-part>
              <object-id xmlns:xlink="http://www.w3.org/1999/xlink" content-type="zoobank" xlink:type="simple">http://zoobank.org/58E77BB3-EC2F-4F6A-85E7-E0FCBEF2E331</object-id>
            </tp:taxon-name><tp:taxon-status xmlns:xlink="http://www.w3.org/1999/xlink" xlink:type="simple">sp. nov.</tp:taxon-status><xref ref-type="fig" rid="F5">Figures 69–71</xref><xref ref-type="fig" rid="F10">, 81</xref></tp:nomenclature><tp:treatment-sec sec-type="type locality" id="SECID0ELBDK"><title>Type locality.</title><p>Venezuela, Zulia State, Perija National Park, Tukuko, Río Manantial, <named-content xmlns:xlink="http://www.w3.org/1999/xlink" content-type="dwc:verbatimCoordinates" xlink:type="simple"><named-content content-type="geo-json" specific-use="{&#34;type&#34;:&#34;Point&#34;,&#34;coordinates&#34;:[-72.821833,9.841500]}" id="NCID0EUBDK" xlink:type="simple">9°50.490'N, 72°49.310'W</named-content></named-content>.</p></tp:treatment-sec><tp:treatment-sec sec-type="diagnosis" id="SECID0EZBDK"><title>Diagnosis.</title><p>This species is distinctive for the non-iridescent dorsal and ventral surfaces and the characteristic male median and lateral lobes. The median lobe has an extremely large lobe on the dorsal surface of the median lobe medially (Fig. <xref ref-type="fig" rid="F5">69</xref>). The lateral lobe is broad throughout with a short, dense series of setae along the apical and subapical dorsal margins and a cluster of elongate setae subapically on the ventral margin (Fig. <xref ref-type="fig" rid="F5">71</xref>). The elytral punctation is large with few minute punctures interspersed. The pronotal punctation is extremely fine except posteromedially where it is large and dense.</p></tp:treatment-sec><tp:treatment-sec sec-type="description" id="SECID0EHCDK"><title>Description.</title><p><bold><italic>Measurements.</italic></bold><abbrev xmlns:xlink="http://www.w3.org/1999/xlink" xlink:title="total length" id="ABBRID0ESCDK" xlink:type="simple">TL</abbrev> = 2.1–2.2 mm, <abbrev xmlns:xlink="http://www.w3.org/1999/xlink" xlink:title="greatest width across elytra" id="ABBRID0EWCDK" xlink:type="simple">GW</abbrev> = 1.4–1.5 mm, <abbrev xmlns:xlink="http://www.w3.org/1999/xlink" xlink:title="greatest width of pronotum" id="ABBRID0E1CDK" xlink:type="simple">PW</abbrev> = 1.1–1.2 mm, <abbrev xmlns:xlink="http://www.w3.org/1999/xlink" xlink:title="greatest width of head" id="ABBRID0E5CDK" xlink:type="simple">HW</abbrev> = 0.7–0.8 mm, <abbrev xmlns:xlink="http://www.w3.org/1999/xlink" xlink:title="distance between eyes" id="ABBRID0ECDDK" xlink:type="simple">EW</abbrev> = 0.4 mm, <abbrev xmlns:xlink="http://www.w3.org/1999/xlink" xlink:title="total length" id="ABBRID0EGDDK" xlink:type="simple">TL</abbrev>/<abbrev xmlns:xlink="http://www.w3.org/1999/xlink" xlink:title="greatest width across elytra" id="ABBRID0EKDDK" xlink:type="simple">GW</abbrev> = 1.4–1.5, <abbrev xmlns:xlink="http://www.w3.org/1999/xlink" xlink:title="greatest width of head" id="ABBRID0EODDK" xlink:type="simple">HW</abbrev>/<abbrev xmlns:xlink="http://www.w3.org/1999/xlink" xlink:title="distance between eyes" id="ABBRID0ESDDK" xlink:type="simple">EW</abbrev> = 1.8–1.9. Body very broad, laterally rounded, lateral margins continuous between pronotum and elytron; dorsoventrally compressed.</p><p><bold><italic>Coloration.</italic></bold> Head and pronotum evenly orange-red. Elytron evenly orange-red, similar to pronotum and head, not iridescent. Metaventrites, metacoxae and abdominal ventrites orange-red, other surfaces orange.</p><p><bold><italic>Sculpture and structure.</italic></bold> Head broad, short; anterior margin of clypeus finely margined with continuous flattened narrow bead; surface of head shiny, impunctate medially, finely punctate posteriorly; eyes large (<abbrev xmlns:xlink="http://www.w3.org/1999/xlink" xlink:title="greatest width of head" id="ABBRID0EEEDK" xlink:type="simple">HW</abbrev>/<abbrev xmlns:xlink="http://www.w3.org/1999/xlink" xlink:title="distance between eyes" id="ABBRID0EIEDK" xlink:type="simple">EW</abbrev> = 1.8–1.9); antennae short, scape and pedicel relatively large and rounded, flagellomere III long and slender, apically expanded, antennomeres IV-X short and broad, antennomere XI elongate, apically pointed. Pronotum short, lateral margins short, shallowly curved with continuous narrow bead; surface shiny, punctation very fine and sparse over most of surface, punctation large and dense posteromedially, posterior margin sinuate. Elytron broad, laterally broadly curved; surface shiny, punctation dual, mostly large, relatively dense, with fewer fine punctures interspersed. Prosternum extremely short, longitudinally compressed, medially slightly carinate; prosternal process in male very slender anteriorly, with low, indistinct medial tubercle, bifid apically with deep medial pit, in female slender anteriorly, with distinctive, small medial tubercle, apically short and broad, medially slightly carinate, apically acutely pointed. Metaventrite broad and evenly smoothly convex medially, surface shiny, impunctate; metaventrite wings extremely slender. Metacoxa with medial portion short, &lt; 1/3 length of metaventrite medially, metacoxal lines sinuate, divergent anteriorly; lateral portion of metacoxa extremely large, anteriorly strongly expanded; surface shiny, very finely punctate, not iridescent. Metatrochanter very large, subequal to length of ventral margin of metafemur; male metafemur curved ventrally with conspicuous series of short setae long entire margin. Abdomen with surfaces shiny and smooth, finely punctate.</p><p><bold><italic>Male genitalia.</italic></bold> Male median lobe in lateral aspect irregular, ventral margin abruptly expanded submedially, evenly convexly curved in apical 2/5, ventral margin with large, apically subtruncate lobe medially, apex slight broadened, apex subtruncate (Fig. <xref ref-type="fig" rid="F5">69</xref>); in ventral aspect slender, lateral margins shallowly sinuate, apex deeply bifid, lateral rami apically broad, directed slightly mesad (Fig. <xref ref-type="fig" rid="F5">70</xref>). Lateral lobe very broad throughout length, slightly curved dorsad, apex broadly rounded, subapically on ventral surface with small cluster of elongate setae, apex and subapically on dorsal margin with dense series of short setae (Fig. <xref ref-type="fig" rid="F5">71</xref>).</p><p><bold><italic>Sexual dimorphism.</italic></bold> Only males were examined, but male pro- and mesotarsomeres I-III appear to be slightly more broadly expanded and with ventral adhesive setae, and male prosternal process is different as in all <italic><tp:taxon-name><tp:taxon-name-part taxon-name-part-type="genus" reg="Desmopachria">Desmopachria</tp:taxon-name-part><tp:taxon-name-part taxon-name-part-type="species" reg="portmanni">portmanni</tp:taxon-name-part></tp:taxon-name></italic> group species.</p><p><bold><italic>Variation.</italic></bold> There is little variation between the two male specimens examined.</p></tp:treatment-sec><tp:treatment-sec sec-type="etymology" id="SECID0EYFDK"><title>Etymology.</title><p>This species is named <italic><tp:taxon-name><tp:taxon-name-part taxon-name-part-type="genus" reg="Desmopachria"/><tp:taxon-name-part taxon-name-part-type="species" reg="irregulara">irregulara</tp:taxon-name-part></tp:taxon-name></italic>, Latin for irregular, for the unusual shape of the male median lobe.</p></tp:treatment-sec><tp:treatment-sec sec-type="distribution" id="SECID0EIGDK"><title>Distribution.</title><p>This species is known from one locality in Zulia State, Venezuela (Fig. <xref ref-type="fig" rid="F10">81</xref>).</p></tp:treatment-sec><tp:treatment-sec sec-type="type material" id="SECID0ESGDK"><title>Type material.</title><p>Holotype in <named-content xmlns:xlink="http://www.w3.org/1999/xlink" content-type="dwc:institutional_code" xlink:title="Museo del Instituto de Zoología Agrícola Francisco Fernández Yépez, Universidad Central de Venezuela, Maracay, Venezuela" xlink:href="http://grbio.org/institution/universidad-central-de-venezuela" xlink:type="simple">MIZA</named-content>, male labeled, “VENEZUELA: Zulia State <named-content xmlns:xlink="http://www.w3.org/1999/xlink" content-type="dwc:verbatimCoordinates" xlink:type="simple"><named-content content-type="geo-json" specific-use="{&#34;type&#34;:&#34;Point&#34;,&#34;coordinates&#34;:[-72.821833,9.841500]}" id="NCID0EDHDK" xlink:type="simple">9°50.490'N, 72°49.310'W</named-content></named-content>, Perija, Nat. Park: Tukuko: Río Manatial 29.i.2009; Short, García, Camacho VZ09-0129-01B: detrital pool/ SM0845453 KUNHM-ENT [barcode label]/ HOLOTYPE <italic><tp:taxon-name><tp:taxon-name-part taxon-name-part-type="genus" reg="Desmopachria">Desmopachria</tp:taxon-name-part><tp:taxon-name-part taxon-name-part-type="species" reg="irregulara">irregulara</tp:taxon-name-part></tp:taxon-name></italic> Miller, 2021 [red label with black line border].” Paratypes, 1 in <named-content xmlns:xlink="http://www.w3.org/1999/xlink" content-type="dwc:institutional_code" xlink:title="University of Kansas Natural History Museum, University of Kansas, Lawrence, Kansas, USA" xlink:href="http://grbio.org/institution/university-kansas-biodiversity-institute" xlink:type="simple">SEMC</named-content> labeled same as holotype except with “…SM08454561… [barcode label]” and with “…PARATYPE <italic><tp:taxon-name><tp:taxon-name-part taxon-name-part-type="genus" reg="Desmopachria">Desmopachria</tp:taxon-name-part><tp:taxon-name-part taxon-name-part-type="species" reg="irregulara">irregulara</tp:taxon-name-part></tp:taxon-name></italic> Miller, 2021 [blue label with black line border].”</p><sec sec-type="Checklist of Desmopachria portmanni-portmanni subgroup – includes the non-iridescent Desmopachria with forked male prosternal process (= Desmopachria (Portmannia) Young, 1980)" id="SECID0EGIDK"><title>Checklist of <italic><tp:taxon-name><tp:taxon-name-part taxon-name-part-type="genus" reg="Desmopachria">Desmopachria</tp:taxon-name-part><tp:taxon-name-part taxon-name-part-type="species" reg="portmanni-portmanni">portmanni-portmanni</tp:taxon-name-part></tp:taxon-name></italic> subgroup – includes the non-iridescent <italic><tp:taxon-name><tp:taxon-name-part taxon-name-part-type="genus" reg="Desmopachria">Desmopachria</tp:taxon-name-part></tp:taxon-name></italic> with forked male prosternal process (= <tp:taxon-name><tp:taxon-name-part taxon-name-part-type="genus" reg="Desmopachria">Desmopachria</tp:taxon-name-part></tp:taxon-name> (<tp:taxon-name><tp:taxon-name-part taxon-name-part-type="genus" reg="Portmannia">Portmannia</tp:taxon-name-part></tp:taxon-name>) Young, 1980)</title><p><italic><tp:taxon-name><tp:taxon-name-part taxon-name-part-type="genus" reg="Desmopachria">Desmopachria</tp:taxon-name-part><tp:taxon-name-part taxon-name-part-type="species" reg="basicollis">basicollis</tp:taxon-name-part></tp:taxon-name></italic> Guignot, 1950 – Costa Rica</p><p><italic><tp:taxon-name><tp:taxon-name-part taxon-name-part-type="genus" reg="Desmopachria">Desmopachria</tp:taxon-name-part><tp:taxon-name-part taxon-name-part-type="species" reg="bisulcata">bisulcata</tp:taxon-name-part></tp:taxon-name></italic> sp. nov. – Suriname</p><p><italic><tp:taxon-name><tp:taxon-name-part taxon-name-part-type="genus" reg="Desmopachria">Desmopachria</tp:taxon-name-part><tp:taxon-name-part taxon-name-part-type="species" reg="bryanstoni">bryanstoni</tp:taxon-name-part></tp:taxon-name></italic> Clark, 1862 – Mexico, Panama, Guatemala</p><p>= <italic><tp:taxon-name><tp:taxon-name-part taxon-name-part-type="genus" reg="Desmopachria">Desmopachria</tp:taxon-name-part><tp:taxon-name-part taxon-name-part-type="species" reg="polita">polita</tp:taxon-name-part></tp:taxon-name></italic> Sharp, 1882</p><p><italic><tp:taxon-name><tp:taxon-name-part taxon-name-part-type="genus" reg="Desmopachria">Desmopachria</tp:taxon-name-part><tp:taxon-name-part taxon-name-part-type="species" reg="carranca">carranca</tp:taxon-name-part></tp:taxon-name></italic> Braga &amp; Ferreira‑Jr., 2018 – Brazil</p><p><italic><tp:taxon-name><tp:taxon-name-part taxon-name-part-type="genus" reg="Desmopachria">Desmopachria</tp:taxon-name-part><tp:taxon-name-part taxon-name-part-type="species" reg="decorosa">decorosa</tp:taxon-name-part></tp:taxon-name></italic> Young, 1995 – Mexico</p><p><italic><tp:taxon-name><tp:taxon-name-part taxon-name-part-type="genus" reg="Desmopachria">Desmopachria</tp:taxon-name-part><tp:taxon-name-part taxon-name-part-type="species" reg="dicrophalica">dicrophalica</tp:taxon-name-part></tp:taxon-name></italic> Braga &amp; Ferreira‑Jr., 2014 – Brazil</p><p><italic><tp:taxon-name><tp:taxon-name-part taxon-name-part-type="genus" reg="Desmopachria">Desmopachria</tp:taxon-name-part><tp:taxon-name-part taxon-name-part-type="species" reg="dispar">dispar</tp:taxon-name-part></tp:taxon-name></italic> Sharp, 1882 – Mexico</p><p><italic><tp:taxon-name><tp:taxon-name-part taxon-name-part-type="genus" reg="Desmopachria">Desmopachria</tp:taxon-name-part><tp:taxon-name-part taxon-name-part-type="species" reg="disticta">disticta</tp:taxon-name-part></tp:taxon-name></italic> Braga &amp; Ferreira‑Jr., 2014 – Brazil</p><p><italic><tp:taxon-name><tp:taxon-name-part taxon-name-part-type="genus" reg="Desmopachria">Desmopachria</tp:taxon-name-part><tp:taxon-name-part taxon-name-part-type="species" reg="duodentata">duodentata</tp:taxon-name-part></tp:taxon-name></italic> Braga &amp; Ferreira‑Jr., 2011 – Brazil</p><p><italic><tp:taxon-name><tp:taxon-name-part taxon-name-part-type="genus" reg="Desmopachria">Desmopachria</tp:taxon-name-part><tp:taxon-name-part taxon-name-part-type="species" reg="goias">goias</tp:taxon-name-part></tp:taxon-name></italic> Young, 1995 – Brazil</p><p><italic><tp:taxon-name><tp:taxon-name-part taxon-name-part-type="genus" reg="Desmopachria">Desmopachria</tp:taxon-name-part><tp:taxon-name-part taxon-name-part-type="species" reg="grammosticta">grammosticta</tp:taxon-name-part></tp:taxon-name></italic> Braga &amp; Ferreira‑Jr., 2014 – Brazil</p><p><italic><tp:taxon-name><tp:taxon-name-part taxon-name-part-type="genus" reg="Desmopachria">Desmopachria</tp:taxon-name-part><tp:taxon-name-part taxon-name-part-type="species" reg="grandinigra">grandinigra</tp:taxon-name-part></tp:taxon-name></italic> Braga &amp; Ferreira‑Jr., 2014 – Brazil</p><p><italic><tp:taxon-name><tp:taxon-name-part taxon-name-part-type="genus" reg="Desmopachria">Desmopachria</tp:taxon-name-part><tp:taxon-name-part taxon-name-part-type="species" reg="irregulara">irregulara</tp:taxon-name-part></tp:taxon-name></italic> sp. nov. – Venezuela</p><p><italic><tp:taxon-name><tp:taxon-name-part taxon-name-part-type="genus" reg="Desmopachria">Desmopachria</tp:taxon-name-part><tp:taxon-name-part taxon-name-part-type="species" reg="itamontensis">itamontensis</tp:taxon-name-part></tp:taxon-name></italic> Braga &amp; Ferreira‑Jr., 2014 – Brazil</p><p><italic><tp:taxon-name><tp:taxon-name-part taxon-name-part-type="genus" reg="Desmopachria">Desmopachria</tp:taxon-name-part><tp:taxon-name-part taxon-name-part-type="species" reg="laevis">laevis</tp:taxon-name-part></tp:taxon-name></italic> Sharp, 1882 – Brazil (Braga and Ferreira-Jr. 2014)</p><p><italic><tp:taxon-name><tp:taxon-name-part taxon-name-part-type="genus" reg="Desmopachria">Desmopachria</tp:taxon-name-part><tp:taxon-name-part taxon-name-part-type="species" reg="mutata">mutata</tp:taxon-name-part></tp:taxon-name></italic> Sharp, 1882 – Brazil</p><p><italic>nomen novum</italic> for <italic><tp:taxon-name><tp:taxon-name-part taxon-name-part-type="genus" reg="Desmopachria">Desmopachria</tp:taxon-name-part><tp:taxon-name-part taxon-name-part-type="species" reg="bryanstoni">bryanstoni</tp:taxon-name-part></tp:taxon-name></italic> Sharp, 1882</p><p><italic><tp:taxon-name><tp:taxon-name-part taxon-name-part-type="genus" reg="Desmopachria">Desmopachria</tp:taxon-name-part><tp:taxon-name-part taxon-name-part-type="species" reg="niger">niger</tp:taxon-name-part></tp:taxon-name></italic> Zimmermann, 1923 – Brazil (São Paulo</p><p><italic><tp:taxon-name><tp:taxon-name-part taxon-name-part-type="genus" reg="Desmopachria">Desmopachria</tp:taxon-name-part><tp:taxon-name-part taxon-name-part-type="species" reg="nigricoxa">nigricoxa</tp:taxon-name-part></tp:taxon-name></italic> Braga &amp; Ferreira‑Jr., 2018 – Brazil</p><p><italic><tp:taxon-name><tp:taxon-name-part taxon-name-part-type="genus" reg="Desmopachria">Desmopachria</tp:taxon-name-part><tp:taxon-name-part taxon-name-part-type="species" reg="nigrisphera">nigrisphera</tp:taxon-name-part></tp:taxon-name></italic> Braga &amp; Ferreira‑Jr., 2018 – Brazil</p><p><italic><tp:taxon-name><tp:taxon-name-part taxon-name-part-type="genus" reg="Desmopachria">Desmopachria</tp:taxon-name-part><tp:taxon-name-part taxon-name-part-type="species" reg="nitidissima">nitidissima</tp:taxon-name-part></tp:taxon-name></italic> Zimmermann, 1928 – Brazil</p><p><italic><tp:taxon-name><tp:taxon-name-part taxon-name-part-type="genus" reg="Desmopachria">Desmopachria</tp:taxon-name-part><tp:taxon-name-part taxon-name-part-type="species" reg="pittieri">pittieri</tp:taxon-name-part></tp:taxon-name></italic><xref ref-type="bibr" rid="B24">Young 1995</xref> – Costa Rica</p><p><italic><tp:taxon-name><tp:taxon-name-part taxon-name-part-type="genus" reg="Desmopachria">Desmopachria</tp:taxon-name-part><tp:taxon-name-part taxon-name-part-type="species" reg="portmanni">portmanni</tp:taxon-name-part></tp:taxon-name></italic> Clark, 1862 – USA and N Mexico</p><p><italic><tp:taxon-name><tp:taxon-name-part taxon-name-part-type="genus" reg="Desmopachria">Desmopachria</tp:taxon-name-part><tp:taxon-name-part taxon-name-part-type="species" reg="sobrina">sobrina</tp:taxon-name-part></tp:taxon-name></italic> Young, 1995 – Panama</p><p><italic><tp:taxon-name><tp:taxon-name-part taxon-name-part-type="genus" reg="Desmopachria">Desmopachria</tp:taxon-name-part><tp:taxon-name-part taxon-name-part-type="species" reg="specula">specula</tp:taxon-name-part></tp:taxon-name></italic> Sharp, 1887 – Panama (probably not part of <italic><tp:taxon-name><tp:taxon-name-part taxon-name-part-type="genus" reg="Desmopachria">Desmopachria</tp:taxon-name-part><tp:taxon-name-part taxon-name-part-type="species" reg="portmanni">portmanni</tp:taxon-name-part></tp:taxon-name></italic> species group according to <xref ref-type="bibr" rid="B24">Young (1995)</xref>).</p><p><italic><tp:taxon-name><tp:taxon-name-part taxon-name-part-type="genus" reg="Desmopachria">Desmopachria</tp:taxon-name-part><tp:taxon-name-part taxon-name-part-type="species" reg="ukuki">ukuki</tp:taxon-name-part></tp:taxon-name></italic> Braga &amp; Ferreira‑Jr., 2014 – Brazil</p><p><italic><tp:taxon-name><tp:taxon-name-part taxon-name-part-type="genus" reg="Desmopachria">Desmopachria</tp:taxon-name-part><tp:taxon-name-part taxon-name-part-type="species" reg="undulatosterna">undulatosterna</tp:taxon-name-part></tp:taxon-name></italic> Braga &amp; Ferreira‑Jr., 2011 – Brazil</p><p><italic><tp:taxon-name><tp:taxon-name-part taxon-name-part-type="genus" reg="Desmopachria">Desmopachria</tp:taxon-name-part><tp:taxon-name-part taxon-name-part-type="species" reg="variegata">variegata</tp:taxon-name-part></tp:taxon-name></italic> Sharp, 1882 – Mexico, El Salvador, Honduras</p><p><italic><tp:taxon-name><tp:taxon-name-part taxon-name-part-type="genus" reg="Desmopachria">Desmopachria</tp:taxon-name-part><tp:taxon-name-part taxon-name-part-type="species" reg="youngi">youngi</tp:taxon-name-part></tp:taxon-name></italic> Miller, 1999 – Bolivia</p><p><italic><tp:taxon-name><tp:taxon-name-part taxon-name-part-type="genus" reg="Desmopachria">Desmopachria</tp:taxon-name-part><tp:taxon-name-part taxon-name-part-type="species" reg="zetha">zetha</tp:taxon-name-part></tp:taxon-name></italic> Young, 1995 – Mexico</p></sec></tp:treatment-sec><tp:treatment-sec><!--Section generated to contain objects referenced in tp:taxon-treatment.--><fig id="F5" position="float" orientation="portrait"><object-id xmlns:xlink="http://www.w3.org/1999/xlink" content-type="doi" xlink:type="simple">10.3897/zookeys.1136.72744.figures51-71</object-id><object-id xmlns:xlink="http://www.w3.org/1999/xlink" content-type="arpha" xlink:type="simple">400971BA-5D37-5B43-9F00-11108AC2069A</object-id><label>Figures 51–71.</label><caption><p><italic><tp:taxon-name><tp:taxon-name-part taxon-name-part-type="genus" reg="Desmopachria">Desmopachria</tp:taxon-name-part></tp:taxon-name></italic> species. (<bold>51–53</bold>) <italic><tp:taxon-name><tp:taxon-name-part taxon-name-part-type="genus" reg="Desmopachria">Desmopachria</tp:taxon-name-part><tp:taxon-name-part taxon-name-part-type="species" reg="angulata">angulata</tp:taxon-name-part></tp:taxon-name></italic><bold>51</bold> median lobe, right lateral aspect <bold>52</bold> median lobe, ventral aspect <bold>53</bold> right lateral lobe, right lateral aspect (<bold>54–56</bold>) <italic><tp:taxon-name><tp:taxon-name-part taxon-name-part-type="genus" reg="Desmopachria">Desmopachria</tp:taxon-name-part><tp:taxon-name-part taxon-name-part-type="species" reg="emarginata">emarginata</tp:taxon-name-part></tp:taxon-name></italic><bold>54</bold> median lobe, right lateral aspect <bold>55</bold> median lobe, ventral aspect <bold>56</bold> right lateral lobe, right lateral aspect (<bold>57–59</bold>) <italic><tp:taxon-name><tp:taxon-name-part taxon-name-part-type="genus" reg="Desmopachria">Desmopachria</tp:taxon-name-part><tp:taxon-name-part taxon-name-part-type="species" reg="imparis">imparis</tp:taxon-name-part></tp:taxon-name></italic><bold>57</bold> median lobe, right lateral aspect <bold>58</bold> median lobe, ventral aspect <bold>59</bold> right lateral lobe, right lateral aspect (<bold>60–62</bold>) <italic><tp:taxon-name><tp:taxon-name-part taxon-name-part-type="genus" reg="Desmopachria">Desmopachria</tp:taxon-name-part><tp:taxon-name-part taxon-name-part-type="species" reg="impunctata">impunctata</tp:taxon-name-part></tp:taxon-name></italic><bold>60</bold> median lobe, right lateral aspect <bold>61</bold> median lobe, ventral aspect <bold>62</bold> right lateral lobe, right lateral aspect (<bold>63–65</bold>) <italic><tp:taxon-name><tp:taxon-name-part taxon-name-part-type="genus" reg="Desmopachria">Desmopachria</tp:taxon-name-part><tp:taxon-name-part taxon-name-part-type="species" reg="truncata">truncata</tp:taxon-name-part></tp:taxon-name></italic><bold>63</bold> median lobe, right lateral aspect <bold>64</bold> median lobe, ventral aspect <bold>65</bold> right lateral lobe, right lateral aspect (<bold>66–68</bold>) <italic><tp:taxon-name><tp:taxon-name-part taxon-name-part-type="genus" reg="Desmopachria">Desmopachria</tp:taxon-name-part><tp:taxon-name-part taxon-name-part-type="species" reg="bisulcata">bisulcata</tp:taxon-name-part></tp:taxon-name></italic><bold>66</bold> median lobe, right lateral aspect <bold>67</bold> median lobe, ventral aspect <bold>68</bold> right lateral lobe, right lateral aspect (<bold>69–71</bold>) <italic><tp:taxon-name><tp:taxon-name-part taxon-name-part-type="genus" reg="Desmopachria">Desmopachria</tp:taxon-name-part><tp:taxon-name-part taxon-name-part-type="species" reg="irregulara">irregulara</tp:taxon-name-part></tp:taxon-name></italic><bold>69</bold> median lobe, right lateral aspect <bold>70</bold> median lobe, ventral aspect <bold>71</bold> right lateral lobe, right lateral aspect.</p></caption><graphic xmlns:xlink="http://www.w3.org/1999/xlink" xlink:href="zookeys-1136-001_article-72744__-g005.jpg" position="float" orientation="portrait" xlink:type="simple" id="oo_782457.jpg"><uri content-type="original_file" xlink:type="simple">https://binary.pensoft.net/fig/782457</uri></graphic></fig><fig id="F10" position="float" orientation="portrait"><object-id xmlns:xlink="http://www.w3.org/1999/xlink" content-type="doi" xlink:type="simple">10.3897/zookeys.1136.72744.figure81</object-id><object-id xmlns:xlink="http://www.w3.org/1999/xlink" content-type="arpha" xlink:type="simple">3AB7908D-E1DE-5E9F-B538-6B87C13E36DF</object-id><label>Figure 81.</label><caption><p><italic><tp:taxon-name><tp:taxon-name-part taxon-name-part-type="genus" reg="Desmopachria">Desmopachria</tp:taxon-name-part></tp:taxon-name></italic> species distributions, <italic><tp:taxon-name><tp:taxon-name-part taxon-name-part-type="genus" reg="Desmopachria">Desmopachria</tp:taxon-name-part><tp:taxon-name-part taxon-name-part-type="species" reg="portmanni-aldessa">portmanni-aldessa</tp:taxon-name-part></tp:taxon-name></italic> species group, <italic><tp:taxon-name><tp:taxon-name-part taxon-name-part-type="genus" reg="Desmopachria">Desmopachria</tp:taxon-name-part><tp:taxon-name-part taxon-name-part-type="species" reg="portmanni-portmanni">portmanni-portmanni</tp:taxon-name-part></tp:taxon-name></italic> species group, and <italic><tp:taxon-name><tp:taxon-name-part taxon-name-part-type="genus" reg="Desmopachria">Desmopachria</tp:taxon-name-part><tp:taxon-name-part taxon-name-part-type="species" reg="striola">striola</tp:taxon-name-part></tp:taxon-name></italic> species group.</p></caption><graphic xmlns:xlink="http://www.w3.org/1999/xlink" xlink:href="zookeys-1136-001_article-72744__-g010.jpg" position="float" orientation="portrait" xlink:type="simple" id="oo_782462.jpg"><uri content-type="original_file" xlink:type="simple">https://binary.pensoft.net/fig/782462</uri></graphic></fig></tp:treatment-sec><ref-list><ref id="B24"><mixed-citation xmlns:xlink="http://www.w3.org/1999/xlink" xlink:type="simple"><person-group><name name-style="western"><surname>Young</surname><given-names>FN</given-names></name></person-group> (<year>1995</year>) <article-title>The genus <tp:taxon-name><tp:taxon-name-part taxon-name-part-type="genus">Desmopachria</tp:taxon-name-part></tp:taxon-name> Babington, subgenus <tp:taxon-name><tp:taxon-name-part taxon-name-part-type="genus"/><tp:taxon-name-part taxon-name-part-type="subgenus">Portmannia</tp:taxon-name-part></tp:taxon-name> Young (<tp:taxon-name><tp:taxon-name-part taxon-name-part-type="order">Coleoptera</tp:taxon-name-part></tp:taxon-name>: <tp:taxon-name><tp:taxon-name-part taxon-name-part-type="family">Dytiscidae</tp:taxon-name-part></tp:taxon-name>).</article-title><source><tp:taxon-name><tp:taxon-name-part taxon-name-part-type="class">Insecta</tp:taxon-name-part></tp:taxon-name> Mundi</source><volume>9</volume>: <fpage>37</fpage>–<lpage>45</lpage>.</mixed-citation></ref></ref-list></tp:taxon-treatment>
