# Supplementary material for: ﻿Nineteen new species of Desmopachria Babington, 1841 (Coleoptera, Adephaga, Dytiscidae, Hydroporinae, Hyphydrini) with notes on the taxonomy of the genus
Source: Zookeys. 2022 Dec 16;1136:1–56. doi: 10.3897/zookeys.1136.72744 (PMC9836737; doi:10.3897/zookeys.1136.72744)
Supplement: XML Treatment for Desmopachria robusta [file zookeys.1136.72744-treatment19.xml]

<!DOCTYPE tp:taxon-treatment
  PUBLIC "-//TaxonX//DTD Taxonomic Treatment Publishing DTD v0 20100105//EN" "tax-treatment-NSO.dtd">
<tp:taxon-treatment xmlns:tp="http://www.plazi.org/taxpub"><tp:treatment-meta><kwd-group><label>Taxon classification</label><kwd>
                <named-content content-type="kingdom">Animalia</named-content>
              </kwd><kwd>
                <named-content content-type="order">Coleoptera</named-content>
              </kwd><kwd>
                <named-content content-type="family">Dytiscidae</named-content>
              </kwd></kwd-group><mixed-citation publication-type="journal"><person-group><name><surname>Miller</surname><given-names>Kelly B.</given-names></name></person-group><article-title>﻿Nineteen new species of <italic><tp:taxon-name><tp:taxon-name-part taxon-name-part-type="genus" reg="Desmopachria">Desmopachria</tp:taxon-name-part></tp:taxon-name></italic> Babington, 1841 (<tp:taxon-name><tp:taxon-name-part taxon-name-part-type="order">Coleoptera</tp:taxon-name-part></tp:taxon-name>, <tp:taxon-name><tp:taxon-name-part taxon-name-part-type="suborder">Adephaga</tp:taxon-name-part></tp:taxon-name>, <tp:taxon-name><tp:taxon-name-part taxon-name-part-type="family">Dytiscidae</tp:taxon-name-part></tp:taxon-name>, <tp:taxon-name><tp:taxon-name-part taxon-name-part-type="subfamily">Hydroporinae</tp:taxon-name-part></tp:taxon-name>, <tp:taxon-name><tp:taxon-name-part taxon-name-part-type="tribe">Hyphydrini</tp:taxon-name-part></tp:taxon-name>) with notes on the taxonomy of the genus</article-title><source>Zookeys</source><day>16</day><month>12</month><year>2022</year><volume>1136</volume><fpage>1</fpage><lpage>56</lpage><pub-id pub-id-type="doi">10.3897/zookeys.1136.72744</pub-id></mixed-citation></tp:treatment-meta><tp:nomenclature><label>﻿</label><tp:taxon-name>
              <object-id xmlns:xlink="http://www.w3.org/1999/xlink" content-type="arpha" xlink:type="simple">F1871AC2-06A8-5CED-AE08-1A6FA6776EC7</object-id>
              <tp:taxon-name-part taxon-name-part-type="genus" reg="Desmopachria">Desmopachria</tp:taxon-name-part>
              <tp:taxon-name-part taxon-name-part-type="species" reg="robusta">robusta</tp:taxon-name-part>
              <object-id xmlns:xlink="http://www.w3.org/1999/xlink" content-type="zoobank" xlink:type="simple">http://zoobank.org/AA30C940-1C89-42EB-98AD-4484BC305A57</object-id>
            </tp:taxon-name><tp:taxon-status xmlns:xlink="http://www.w3.org/1999/xlink" xlink:type="simple">sp. nov.</tp:taxon-status><xref ref-type="fig" rid="F6">Figures 72–75</xref><xref ref-type="fig" rid="F10">, 81</xref></tp:nomenclature><tp:treatment-sec sec-type="type locality" id="SECID0E5ZDK"><title>Type locality.</title><p>Venezuela, Zulia State, Perija National Park, Tukuko, Rio Manantial, <named-content xmlns:xlink="http://www.w3.org/1999/xlink" content-type="dwc:verbatimCoordinates" xlink:type="simple"><named-content content-type="geo-json" specific-use="{&#34;type&#34;:&#34;Point&#34;,&#34;coordinates&#34;:[-72.821833,9.841500]}" id="NCID0EH1DK" xlink:type="simple">9°50.490'N, 72°49.310'W</named-content></named-content>.</p></tp:treatment-sec><tp:treatment-sec sec-type="diagnosis" id="SECID0EM1DK"><title>Diagnosis.</title><p>This species is similar to other species in the <italic><tp:taxon-name><tp:taxon-name-part taxon-name-part-type="genus" reg="Desmopachria">Desmopachria</tp:taxon-name-part><tp:taxon-name-part taxon-name-part-type="species" reg="striola">striola</tp:taxon-name-part></tp:taxon-name></italic> species group with “shouldered” median lobes (<xref ref-type="bibr" rid="B15">Miller and Wolfe 2019</xref>), but the male median lobe in this species is considerably broader than in other species (Fig. <xref ref-type="fig" rid="F6">74</xref>).</p></tp:treatment-sec><tp:treatment-sec sec-type="description" id="SECID0EF2DK"><title>Description.</title><p><bold><italic>Measurements.</italic></bold><abbrev xmlns:xlink="http://www.w3.org/1999/xlink" xlink:title="total length" id="ABBRID0EQ2DK" xlink:type="simple">TL</abbrev> = 1.7 mm, <abbrev xmlns:xlink="http://www.w3.org/1999/xlink" xlink:title="greatest width across elytra" id="ABBRID0EU2DK" xlink:type="simple">GW</abbrev> = 1.1 mm, <abbrev xmlns:xlink="http://www.w3.org/1999/xlink" xlink:title="greatest width of pronotum" id="ABBRID0EY2DK" xlink:type="simple">PW</abbrev> = 0.8 mm, <abbrev xmlns:xlink="http://www.w3.org/1999/xlink" xlink:title="greatest width of head" id="ABBRID0E32DK" xlink:type="simple">HW</abbrev> = 0.6 mm, <abbrev xmlns:xlink="http://www.w3.org/1999/xlink" xlink:title="distance between eyes" id="ABBRID0EA3DK" xlink:type="simple">EW</abbrev> = 0.3 mm, <abbrev xmlns:xlink="http://www.w3.org/1999/xlink" xlink:title="total length" id="ABBRID0EE3DK" xlink:type="simple">TL</abbrev>/<abbrev xmlns:xlink="http://www.w3.org/1999/xlink" xlink:title="greatest width across elytra" id="ABBRID0EI3DK" xlink:type="simple">GW</abbrev> = 1.5, <abbrev xmlns:xlink="http://www.w3.org/1999/xlink" xlink:title="greatest width of head" id="ABBRID0EM3DK" xlink:type="simple">HW</abbrev>/<abbrev xmlns:xlink="http://www.w3.org/1999/xlink" xlink:title="distance between eyes" id="ABBRID0EQ3DK" xlink:type="simple">EW</abbrev> = 2.2. Body very broad, broadly rounded, laterally broadly curved, lateral margins continuous between pronotum and elytron, body broadest across elytra at midlength of body (Fig. <xref ref-type="fig" rid="F6">72</xref>).</p><p><bold><italic>Coloration.</italic></bold> Dorsal surface of head and pronotum evenly yellow. Elytron pale orange-brown, narrowly darker along anterior and sutural margins. Head appendages, legs, and ventral surfaces orange-yellow.</p><p><bold><italic>Sculpture and structure.</italic></bold> Head broad, anteriorly curved; anterior margin of clypeus curved, flattened, margined with conspicuous, continuous narrow bead; surface of head shiny, finely and sparsely punctate; eyes large (Fig. <xref ref-type="fig" rid="F6">72</xref>, <abbrev xmlns:xlink="http://www.w3.org/1999/xlink" xlink:title="greatest width of head" id="ABBRID0EK4DK" xlink:type="simple">HW</abbrev>/<abbrev xmlns:xlink="http://www.w3.org/1999/xlink" xlink:title="distance between eyes" id="ABBRID0EO4DK" xlink:type="simple">EW</abbrev> = 2.2); antennae short, scape and pedicel relatively large and rounded, flagellomere III long and slender, apically expanded, antennomeres IV-X short and broad, lobed at anterodorsal angle, antennomere XI elongate, apically pointed. Pronotum very short, lateral margins short, slightly curved with continuous narrow bead, slightly wider medially; surface shiny, impunctate medially, very finely and indistinctly punctate around margins. Elytron moderately broad, laterally broadly curved; surface shiny, extremely finely punctate across surface; with distinctive subsutural stria, or groove, extending most of length of elytron (Fig. <xref ref-type="fig" rid="F6">72</xref>). Prosternum extremely short, longitudinally compressed, medially slightly carinate; prosternal process slender anteriorly, with distinctive, small medial tubercle, apical blade short and broad, medially concave, apically broadly pointed. Metaventrite broad and evenly smoothly convex medially, surface shiny, impunctate; metaventrite wings extremely slender. Metacoxa with medial portion short, &lt; 1/3 length of metaventrite medially, metacoxal lines divergent anteriorly, sinuate; lateral portion of metacoxa extremely large, anteriorly strongly expanded; surface shiny, impunctate. Metatrochanter large, subequal to length of ventral margin of metafemur; legs otherwise not noticeably modified. Abdomen with surfaces shiny and smooth, impunctate.</p><fig id="F6" position="float" orientation="portrait"><object-id xmlns:xlink="http://www.w3.org/1999/xlink" content-type="doi" xlink:type="simple">10.3897/zookeys.1136.72744.figures72-75</object-id><object-id xmlns:xlink="http://www.w3.org/1999/xlink" content-type="arpha" xlink:type="simple">B142811A-6343-5946-8CA8-AC94D4E15818</object-id><label>Figures 72–75.</label><caption><p><italic><tp:taxon-name><tp:taxon-name-part taxon-name-part-type="genus" reg="Desmopachria">Desmopachria</tp:taxon-name-part><tp:taxon-name-part taxon-name-part-type="species" reg="robusta">robusta</tp:taxon-name-part></tp:taxon-name></italic>. <bold>72</bold> habitus <bold>73</bold> lateral lobe, right lateral aspect <bold>74</bold> median lobe and right lateral lobe, ventral aspect <bold>75</bold> right lateral lobe, right lateral aspect. Scale bar: 1.0 mm.</p></caption><graphic xmlns:xlink="http://www.w3.org/1999/xlink" xlink:href="zookeys-1136-001_article-72744__-g006.jpg" position="float" orientation="portrait" xlink:type="simple" id="oo_782458.jpg"><uri content-type="original_file" xlink:type="simple">https://binary.pensoft.net/fig/782458</uri></graphic></fig><p><bold><italic>Male genitalia.</italic></bold> Male median lobe elongated in lateral aspect, robust, apical half broad, broadly and evenly curved dorsad to narrowly rounded apex (Fig. <xref ref-type="fig" rid="F6">73</xref>); in ventral aspect very broad, robust, lateral margins subparallel basally, with two distinct “shoulders” one medially, and one more distinct subapically, apically distinctly narrowed with medial rounded apex (Fig. <xref ref-type="fig" rid="F6">74</xref>). Lateral lobe in lateral aspect moderately throughout length, distinctly bent dorsad, apex slightly curved ventrad, rounded (Fig. <xref ref-type="fig" rid="F6">75</xref>); in ventral aspect evenly broad throughout length, medially distinctly bent mediad (Fig. <xref ref-type="fig" rid="F6">74</xref>).</p><p><bold><italic>Sexual dimorphism and variation.</italic></bold> Only a male specimen was examined.</p><fig id="F7" position="float" orientation="portrait"><object-id xmlns:xlink="http://www.w3.org/1999/xlink" content-type="doi" xlink:type="simple">10.3897/zookeys.1136.72744.figures76-77</object-id><object-id xmlns:xlink="http://www.w3.org/1999/xlink" content-type="arpha" xlink:type="simple">C3FDF2F4-2394-54E8-8BC6-71FB37C9CE47</object-id><label>Figures 76, 77.</label><caption><p><italic><tp:taxon-name><tp:taxon-name-part taxon-name-part-type="genus" reg="Desmopachria">Desmopachria</tp:taxon-name-part></tp:taxon-name></italic> species distributions. <bold>76</bold> ungrouped <italic><tp:taxon-name><tp:taxon-name-part taxon-name-part-type="genus" reg="Desmopachria">Desmopachria</tp:taxon-name-part></tp:taxon-name></italic> species <bold>77</bold><italic><tp:taxon-name><tp:taxon-name-part taxon-name-part-type="genus" reg="Desmopachria">Desmopachria</tp:taxon-name-part><tp:taxon-name-part taxon-name-part-type="species" reg="apicodente">apicodente</tp:taxon-name-part></tp:taxon-name></italic> species group.</p></caption><graphic xmlns:xlink="http://www.w3.org/1999/xlink" xlink:href="zookeys-1136-001_article-72744__-g007.jpg" position="float" orientation="portrait" xlink:type="simple" id="oo_782459.jpg"><uri content-type="original_file" xlink:type="simple">https://binary.pensoft.net/fig/782459</uri></graphic></fig></tp:treatment-sec><tp:treatment-sec sec-type="etymology" id="SECID0E5AEK"><title>Etymology.</title><p>This species is named <italic><tp:taxon-name><tp:taxon-name-part taxon-name-part-type="genus" reg="Desmopachria"/><tp:taxon-name-part taxon-name-part-type="species" reg="robusta">robusta</tp:taxon-name-part></tp:taxon-name></italic>, Latin for strong or robust, for the conspicuously broader male median lobe than that of other similar species in the genus.</p></tp:treatment-sec><tp:treatment-sec sec-type="distribution" id="SECID0EOBEK"><title>Distribution.</title><p>This species is known from Zulia State, Venezuela (Fig. <xref ref-type="fig" rid="F10">81</xref>).</p></tp:treatment-sec><tp:treatment-sec sec-type="habitat" id="SECID0EYBEK"><title>Habitat.</title><p>The type specimen was collected from a “detrital pool.”</p></tp:treatment-sec><tp:treatment-sec sec-type="type material" id="SECID0E4BEK"><title>Type material.</title><p>Holotype in <named-content xmlns:xlink="http://www.w3.org/1999/xlink" content-type="dwc:institutional_code" xlink:title="Museo del Instituto de Zoología Agrícola Francisco Fernández Yépez, Universidad Central de Venezuela, Maracay, Venezuela" xlink:href="http://grbio.org/institution/universidad-central-de-venezuela" xlink:type="simple">MIZA</named-content>, male labeled, “VENEZUELA: Zulia State <named-content xmlns:xlink="http://www.w3.org/1999/xlink" content-type="dwc:verbatimCoordinates" xlink:type="simple"><named-content content-type="geo-json" specific-use="{&#34;type&#34;:&#34;Point&#34;,&#34;coordinates&#34;:[-72.821833,9.841500]}" id="NCID0EOCEK" xlink:type="simple">9°50.490'N, 72°49.310'W</named-content></named-content>, Perija Nat. Park: Tukuko: Rio Manantial 29.i.2009; Short, García, Camacho VZ09-0129-01B: detrial [sic] pool/ SM0844647 KUNHM-ENT [barcode label]/ HOLOTYPE <italic><tp:taxon-name><tp:taxon-name-part taxon-name-part-type="genus" reg="Desmopachria">Desmopachria</tp:taxon-name-part><tp:taxon-name-part taxon-name-part-type="species" reg="robusta">robusta</tp:taxon-name-part></tp:taxon-name></italic> Miller, 2021 [red label with black line border].”</p><fig id="F8" position="float" orientation="portrait"><object-id xmlns:xlink="http://www.w3.org/1999/xlink" content-type="doi" xlink:type="simple">10.3897/zookeys.1136.72744.figure78</object-id><object-id xmlns:xlink="http://www.w3.org/1999/xlink" content-type="arpha" xlink:type="simple">0C8DDC07-DE01-509F-83B2-941D84B4E01C</object-id><label>Figure 78.</label><caption><p><italic><tp:taxon-name><tp:taxon-name-part taxon-name-part-type="genus" reg="Desmopachria">Desmopachria</tp:taxon-name-part></tp:taxon-name></italic> species distributions. <italic><tp:taxon-name><tp:taxon-name-part taxon-name-part-type="genus" reg="Desmopachria">Desmopachria</tp:taxon-name-part><tp:taxon-name-part taxon-name-part-type="species" reg="bifurcita">bifurcita</tp:taxon-name-part></tp:taxon-name></italic> species group and <italic><tp:taxon-name><tp:taxon-name-part taxon-name-part-type="genus" reg="Desmopachria">Desmopachria</tp:taxon-name-part><tp:taxon-name-part taxon-name-part-type="species" reg="convexa">convexa</tp:taxon-name-part></tp:taxon-name></italic> species group.</p></caption><graphic xmlns:xlink="http://www.w3.org/1999/xlink" xlink:href="zookeys-1136-001_article-72744__-g008.jpg" position="float" orientation="portrait" xlink:type="simple" id="oo_782460.jpg"><uri content-type="original_file" xlink:type="simple">https://binary.pensoft.net/fig/782460</uri></graphic></fig><sec sec-type="Checklist of Desmopachria striola species group" id="SECID0EIEEK"><title>Checklist of <italic><tp:taxon-name><tp:taxon-name-part taxon-name-part-type="genus" reg="Desmopachria">Desmopachria</tp:taxon-name-part><tp:taxon-name-part taxon-name-part-type="species" reg="striola">striola</tp:taxon-name-part></tp:taxon-name></italic> species group</title><p><italic><tp:taxon-name><tp:taxon-name-part taxon-name-part-type="genus" reg="Desmopachria">Desmopachria</tp:taxon-name-part><tp:taxon-name-part taxon-name-part-type="species" reg="amyae">amyae</tp:taxon-name-part></tp:taxon-name></italic> Miller, 2001 – Bolivia, Brazil (Braga and Ferreira-Jr. 2014)</p><p><italic><tp:taxon-name><tp:taxon-name-part taxon-name-part-type="genus" reg="Desmopachria">Desmopachria</tp:taxon-name-part><tp:taxon-name-part taxon-name-part-type="species" reg="atropos">atropos</tp:taxon-name-part></tp:taxon-name></italic> Miller &amp; Wolfe, 2019 – Venezuela</p><p><italic><tp:taxon-name><tp:taxon-name-part taxon-name-part-type="genus" reg="Desmopachria">Desmopachria</tp:taxon-name-part><tp:taxon-name-part taxon-name-part-type="species" reg="chei">chei</tp:taxon-name-part></tp:taxon-name></italic> Miller, 1999 – Bolivia</p><p><italic><tp:taxon-name><tp:taxon-name-part taxon-name-part-type="genus" reg="Desmopachria">Desmopachria</tp:taxon-name-part><tp:taxon-name-part taxon-name-part-type="species" reg="chlotho">chlotho</tp:taxon-name-part></tp:taxon-name></italic> Miller &amp; Wolfe, 2019 – Suriname</p><p><italic><tp:taxon-name><tp:taxon-name-part taxon-name-part-type="genus" reg="Desmopachria">Desmopachria</tp:taxon-name-part><tp:taxon-name-part taxon-name-part-type="species" reg="ferrugata">ferrugata</tp:taxon-name-part></tp:taxon-name></italic> Régimbart, 1895 – Brazil</p><p><italic><tp:taxon-name><tp:taxon-name-part taxon-name-part-type="genus" reg="Desmopachria">Desmopachria</tp:taxon-name-part><tp:taxon-name-part taxon-name-part-type="species" reg="fossulata">fossulata</tp:taxon-name-part></tp:taxon-name></italic> Zimmermann, 1928 – Brazil (Braga and Ferreira-Jr. 2014)</p><p><italic><tp:taxon-name><tp:taxon-name-part taxon-name-part-type="genus" reg="Desmopachria">Desmopachria</tp:taxon-name-part><tp:taxon-name-part taxon-name-part-type="species" reg="grouvellei">grouvellei</tp:taxon-name-part></tp:taxon-name></italic> Régimbart, 1895 – Mexico, Argentina, Paraguay?</p><p><italic><tp:taxon-name><tp:taxon-name-part taxon-name-part-type="genus" reg="Desmopachria">Desmopachria</tp:taxon-name-part><tp:taxon-name-part taxon-name-part-type="species" reg="lachesis">lachesis</tp:taxon-name-part></tp:taxon-name></italic> Miller &amp; Wolfe, 2019 – Guyana, Suriname, Venezuela</p><p><italic><tp:taxon-name><tp:taxon-name-part taxon-name-part-type="genus" reg="Desmopachria">Desmopachria</tp:taxon-name-part><tp:taxon-name-part taxon-name-part-type="species" reg="robusta">robusta</tp:taxon-name-part></tp:taxon-name></italic> sp. nov. – Venezuela</p><p><italic><tp:taxon-name><tp:taxon-name-part taxon-name-part-type="genus" reg="Desmopachria">Desmopachria</tp:taxon-name-part><tp:taxon-name-part taxon-name-part-type="species" reg="ruginosa">ruginosa</tp:taxon-name-part></tp:taxon-name></italic> Young, 1990 – Brazil</p><p><italic><tp:taxon-name><tp:taxon-name-part taxon-name-part-type="genus" reg="Desmopachria">Desmopachria</tp:taxon-name-part><tp:taxon-name-part taxon-name-part-type="species" reg="striola">striola</tp:taxon-name-part></tp:taxon-name></italic> Sharp, 1887 – Argentina, Bolivia, Brazil (Braga and Ferreira-Jr. 2010), Colombia, Costa Rica, Ecuador, Guatemala, Panama, Peru, Suriname, Trinidad, USA (Florida), Venezuela.</p></sec></tp:treatment-sec><tp:treatment-sec><!--Section generated to contain objects referenced in tp:taxon-treatment.--><fig id="F10" position="float" orientation="portrait"><object-id xmlns:xlink="http://www.w3.org/1999/xlink" content-type="doi" xlink:type="simple">10.3897/zookeys.1136.72744.figure81</object-id><object-id xmlns:xlink="http://www.w3.org/1999/xlink" content-type="arpha" xlink:type="simple">3AB7908D-E1DE-5E9F-B538-6B87C13E36DF</object-id><label>Figure 81.</label><caption><p><italic><tp:taxon-name><tp:taxon-name-part taxon-name-part-type="genus" reg="Desmopachria">Desmopachria</tp:taxon-name-part></tp:taxon-name></italic> species distributions, <italic><tp:taxon-name><tp:taxon-name-part taxon-name-part-type="genus" reg="Desmopachria">Desmopachria</tp:taxon-name-part><tp:taxon-name-part taxon-name-part-type="species" reg="portmanni-aldessa">portmanni-aldessa</tp:taxon-name-part></tp:taxon-name></italic> species group, <italic><tp:taxon-name><tp:taxon-name-part taxon-name-part-type="genus" reg="Desmopachria">Desmopachria</tp:taxon-name-part><tp:taxon-name-part taxon-name-part-type="species" reg="portmanni-portmanni">portmanni-portmanni</tp:taxon-name-part></tp:taxon-name></italic> species group, and <italic><tp:taxon-name><tp:taxon-name-part taxon-name-part-type="genus" reg="Desmopachria">Desmopachria</tp:taxon-name-part><tp:taxon-name-part taxon-name-part-type="species" reg="striola">striola</tp:taxon-name-part></tp:taxon-name></italic> species group.</p></caption><graphic xmlns:xlink="http://www.w3.org/1999/xlink" xlink:href="zookeys-1136-001_article-72744__-g010.jpg" position="float" orientation="portrait" xlink:type="simple" id="oo_782462.jpg"><uri content-type="original_file" xlink:type="simple">https://binary.pensoft.net/fig/782462</uri></graphic></fig></tp:treatment-sec><ref-list><ref id="B15"><mixed-citation xmlns:xlink="http://www.w3.org/1999/xlink" xlink:type="simple"><person-group><name name-style="western"><surname>Miller</surname><given-names>KB</given-names></name><name name-style="western"><surname>Wolfe</surname><given-names>GW</given-names></name></person-group> (<year>2019</year>) <article-title>Three new species in the <italic><tp:taxon-name><tp:taxon-name-part taxon-name-part-type="genus">Desmopachria</tp:taxon-name-part><tp:taxon-name-part taxon-name-part-type="species">striola</tp:taxon-name-part></tp:taxon-name></italic> species group of <italic><tp:taxon-name><tp:taxon-name-part taxon-name-part-type="genus">Desmopachria</tp:taxon-name-part></tp:taxon-name></italic> Babington, 1841 (<tp:taxon-name><tp:taxon-name-part taxon-name-part-type="order">Coleoptera</tp:taxon-name-part></tp:taxon-name>: <tp:taxon-name><tp:taxon-name-part taxon-name-part-type="suborder">Adephaga</tp:taxon-name-part></tp:taxon-name>: <tp:taxon-name><tp:taxon-name-part taxon-name-part-type="family">Dytiscidae</tp:taxon-name-part></tp:taxon-name>: <tp:taxon-name><tp:taxon-name-part taxon-name-part-type="subfamily">Hydroporinae</tp:taxon-name-part></tp:taxon-name>: <tp:taxon-name><tp:taxon-name-part taxon-name-part-type="tribe">Hyphydrini</tp:taxon-name-part></tp:taxon-name>).</article-title><source>The Coleopterists Bulletin</source><volume>73</volume>: <fpage>621</fpage>–<lpage>628</lpage>. <ext-link xlink:href="10.1649/0010-065X-73.3.621" ext-link-type="doi" xlink:type="simple">https://doi.org/10.1649/0010-065X-73.3.621</ext-link></mixed-citation></ref></ref-list></tp:taxon-treatment>
